# Supplementary material for: Postacute sequelae of COVID-19 at 2 years
Source: Nat Med. 2023 Aug 21;29(9):2347–57. doi: 10.1038/s41591-023-02521-2 (PMC10504070; doi:10.1038/s41591-023-02521-2)
Supplement: Supplementary file 2 — Supplementary Tables 1–16. [file 41591_2023_2521_MOESM2_ESM.xlsx]

## Sheet: TOC
Table of Content	TOC
Supplementary Table 1: Demographic and health characteristics of those with COVID-19, and the non-infected control group before weighting.	Table S1
Supplementary Table 2: Demographic and health characteristics of those with COVID-19, and the non-infected control group after weighting.	Table S2
Supplementary Table 3: Demographic and health characteristics of those with COVID-19 non-hospitalized and hospitalized during the acute phase of the disease before weighting.	Table S3
Supplementary Table 4: Demographic and health characteristics of those with COVID-19 non-hospitalized and hospitalized during the acute phase of the disease, and the non-infected control, after weighting.	Table S4
Supplementary Table 5: Risks and DALYs of post-acute sequelae in those with COVID-19 not hospitalized during the acute phase compared to the non-infected control.	Table S5
Supplementary Table 6: Risks, incidence, and DALYs of post-acute sequelae overall and by organ system in those with COVID-19 not hospitalized during the acute phase compared to the non-infected control.	Table S6
Supplementary Table 7: Risks and DALYs of post-acute sequelae in those with COVID-19 hospitalized during the acute phase compared to the non-infected control.	Table S7
Supplementary Table 8: Risks and DALYs of post-acute sequelae in those with COVID-19 hospitalized compared to not hospitalized during the acute phase.	Table S8
Supplementary Table 9: Risks, incidence, and DALYs of post-acute sequelae overall and by organ system in those with COVID-19 hospitalized during the acute phase compared to the non-infected control.	Table S9
Supplementary Table 10: Risks, incidence, and DALYs of post-acute sequelae overall and by organ system in those with COVID-19 hospitalized compared to not hospitalized during the acute phase.	Table S10
Supplementary Table 11: Risks and DALYs of post-acute sequelae in those with COVID-19 overall compared to the non-infected control.	Table S11
Supplementary Table 12: Risks, incidence, and DALYs of post-acute sequelae overall and by organ system in those with COVID-19 overall compared to the non-infected control.	Table S12
Supplementary Table 13: Sensitivity analyses.	Table S13
Supplementary Table 14: Additional sensitivity analyses.	Table S14
Supplementary Table 15: Organ system disorder definitions.	Table S15
Supplementary Table 16: Health burden coefficients.	Table S16

## Sheet: Table S1
Supplementary Table 1: Demographic and health characteristics of those with COVID-19, and the non-infected control group before weighting.
Characteristic	Control (N=5,985,227)	COVID-19 (N=138,818)
Age (years), mean (SD)	62.82 (16.84)	60.91 (15.96)
Race, N (%)
White	4348267 (72.65)	94179 (67.84)
Black	1065969 (17.81)	32956 (23.74)
Other	570991 (9.54)	11683 (8.42)
Sex, N (%)
Male	5390894 (90.07)	122977 (88.59)
Female	594333 (9.93)	15841 (11.41)
ADI, mean SD	53.31 (18.72)	54.43 (18.12)
Smoking status, N (%)
Never	2727508 (45.50)	65136 (46.93)
Former	1754869 (29.32)	44861 (32.31)
Current	1507080 (25.18)	28821 (20.76)
Long-term care, N (%)	56860 (0.95)	7137 (5.14)
Systolic blood pressure (mmHg), mean (SD)	131.42 (16.46)	132.29 (18.06)
Diastolic blood pressure, (mmHg) mean (SD)	77.06 (9.88)	78.12 (10.93)
Estimated glomerular filtration rate (mL/min/1.73m2), mean (SD)	78.80 (19.85)	78.55 (21.94)
BMI, mean (SD)	30.02 (5.48)	31.29 (6.36)
Immunocompromised status, N (%)	591270 (9.88)	19359 (13.95)
Cerebrovascular disease, N (%)	350136 (5.85)	12248 (8.97)
Anxiety, N (%)	612887 (10.24)	22065 (15.89)
Chronic kidney disease, N (%)	496774 (8.30)	17426 (12.55)
Cardiovascular disease, N (%)	898980 (15.02)	28141 (20.27)
Dementia, N (%)	236776 (3.96)	10838 (7.81)
Depression, N (%)	621446 (10.38)	22779 (16.41)
Diabetes mellitus type 2, N (%)	1522761 (25.44)	49084 (35.35)
Lung disease, N (%)	792922 (13.25)	25638 (18.47)
Peripheral artery disease, N (%)	86779 (1.45)	3375 (2.43)
Receipt of seasonal influenza vaccine in the 2 years prior, N (%)	2668855 (44.85)	81248 (58.52)
Number of inpatient visits during the period of 2 years to 1.5 years before infection, mean (SD)	0.03 (0.25)	0.11 (0.51)
Number of inpatient visits during the period of 1.5 years to 1 year before infection, mean (SD)	0.04 (0.27)	0.11 (0.51)
Number of inpatient visits during the period of 1 year to 0.5 years before infection, mean (SD)	0.04 (0.29)	0.11 (0.51)
Number of inpatient visits during the 0.5 years before infection, mean (SD)	0.04 (0.28)	0.1 (0.47)
Number of outpatient visits during the period of 2 years to 1.5 years before infection, mean (SD)	1.25 (1.07)	1.93 (1.21)
Number of outpatient visits during the period of 1.5 years to 1 year before infection, mean (SD)	1.29 (1.09)	1.9 (1.23)
Number of outpatient visits during the period of 1 year to 0.5 years before infection, mean (SD)	1.37 (1.11)	1.96 (1.26)
Number of outpatient visits during the 0.5 years before infection, mean (SD)	1.34 (1.1)	1.89 (1.26)
Number of blood chemistry panels during the period of 2 years to 1.5 year before infection, mean (SD)	0.63 (1.6)	1.35 (3.33)
Number of blood chemistry panels during the period of 1.5 years to 1 year before infection, mean (SD)	0.7 (1.65)	1.3 (2.96)
Number of blood chemistry panels during the period of 1 year to 0.5 years before infection, mean (SD)	0.08 (1.71)	1.43 (2.89)
Number of blood chemistry panels during the 0.5 years before infection, mean (SD)	0.81 (1.67)	1.37 (2.75)
Number of unique medications during the period of 2 years to 1.5 years before infection, mean (SD)	4.98 (5.82)	7.67 (6.92)
Number of unique medications during the period of 1.5 years to 1 year before infection, mean (SD)	0.51 (5.86)	7.77 (9.97)
Number of unique medications during the period of 1 year to 0.5 years before infection, mean (SD)	5.08 (5.84)	7.69 (6.95)
Number of unique medications during the 0.5 years before infection, mean (SD)	4.96 (5.79)	7.49 (6.92)
Week of enrollment, mean (SD)*	39.47 (11.38)	39.63 (11.31)
Average duration of follow-up, median (IQR)	719 (690, 720)	715 (687, 720)
Number of inpatient Medicare visits, mean (SD)	0.07 (0.40)	0.07 (0.44)
Number of outpatient Medicare visits, mean (SD)	0.35 (0.98)	0.21 (0.77)
Average hospital bed capacity**, mean (SD)	0.42 (0.14)	0.42 (0.14)
Total bed capacity**, mean (SD)	468.49 (298.18)	476.64 (301.35)
Characteristics assessed in the two years prior to testing positive for SARS-CoV-2 infection, or equivalent T0. N, sample size; SD, standard deviation; ADI, Area Deprivation Index; BMI, body mass index. * Week of enrollment calculated as week of calendar year of 2020. ** Measured in the week of cohort enrollment.
out_1	1.25	1.07	1.25 (1.07)			1.93	1.21	1.93 (1.21)
in_1	0.03	0.25	0.03 (0.25)			0.11	0.51	0.11 (0.51)
egfr_1	0.63	1.6	0.63 (1.6)			1.35	3.33	1.35 (3.33)
med_1	4.98	5.82	4.98 (5.82)			7.67	6.92	7.67 (6.92)
out_2	1.29	1.09	1.29 (1.09)			1.9	1.23	1.9 (1.23)
in_2	0.04	0.27	0.04 (0.27)			0.11	0.51	0.11 (0.51)
egfr_2	0.7	1.65	0.7 (1.65)			1.3	2.96	1.3 (2.96)
med_2	0.508	5.86	0.51 (5.86)			7.77	9.97	7.77 (9.97)
out_3	1.37	1.11	1.37 (1.11)			1.96	1.26	1.96 (1.26)
in_3	0.04	0.29	0.04 (0.29)			0.11	0.51	0.11 (0.51)
egfr_3	0.083	1.71	0.08 (1.71)			1.43	2.89	1.43 (2.89)
med_3	5.08	5.84	5.08 (5.84)			7.69	6.95	7.69 (6.95)
out_4	1.34	1.1	1.34 (1.1)			1.89	1.26	1.89 (1.26)
in_4	0.04	0.28	0.04 (0.28)			0.1	0.47	0.1 (0.47)
egfr_4	0.81	1.67	0.81 (1.67)			1.37	2.75	1.37 (2.75)
med_4	4.96	5.79	4.96 (5.79)			7.49	6.92	7.49 (6.92)

## Sheet: Table S2
Supplementary Table 2: Demographic and health characteristics of those with COVID-19, and the non-infected control group after weighting.
Characteristic	Control (N=5,985,227)	COVID-19 (N=138,818)	SMD
Age (years), mean (SD)	62.86 (16.27)	62.16 (16.26)	0.043
Race, N (%)
White	4332107 (72.38)	99046 (71.35)	0.023
Black	1131208 (18.9)	27764 (20)	0.028
Other	521912 (8.72)	12008 (8.65)	0.002
Sex, N (%)
Male	5387901 (90.02)	123687 (89.1)	0.03
Female	597326 (9.98)	15131 (10.9)	0.03
ADI, mean SD	53.69 (18.64)	53.90 (18.54)	0.011
Smoking status, N (%)
Never	2575542 (43.03)	59678 (42.99)	0.001
Former	1868488 (31.22)	43006 (30.98)	0.005
Current	1541197 (25.75)	36134 (26.03)	0.006
Long-term care, N (%)	92173 (1.54)	2290 (1.65)	0.009
Systolic blood pressure (mmHg), mean (SD)	131.56 (16.99)	131.52 (17.08)	0.003
Diastolic blood pressure, (mmHg) mean (SD)	77.18 (10.21)	77.36 (10.24)	0.018
Estimated glomerular filtration rate (mL/min/1.73m2), mean (SD)	78.80 (20.46)	79.17 (20.54)	0.018
BMI, mean (SD)	30.20 (5.7)	30.30 (5.75)	0.017
Immunocompromised status, N (%)	655981 (10.96)	15450 (11.13)	0.005
Cerebrovascular disease, N (%)	395624 (6.61)	9495 (6.84)	0.009
Anxiety, N (%)	708651 (11.84)	17338 (12.49)	0.02
Chronic kidney disease, N (%)	560217 (9.36)	13243 (9.54)	0.006
Cardiovascular disease, N (%)	997139 (16.66)	23141 (16.67)	0
Dementia, N (%)	271729 (4.54)	6594 (4.75)	0.01
Depression, N (%)	721818 (12.06)	17727 (12.77)	0.022
Diabetes mellitus type 2, N (%)	1716563 (28.68)	40438 (29.13)	0.01
Lung disease, N (%)	892996 (14.92)	21628 (15.58)	0.018
Peripheral artery disease, N (%)	100552 (1.68)	2457 (1.77)	0.007
Receipt of seasonal influenza vaccine in the 2 years prior, N (%)	3030320 (50.63)	71658 (51.62)	0.02
Number of inpatient visits during the period of 2 years to 1.5 years before infection, mean (SD)	0.04 (0.3)	0.05 (0.31)	0.012
Number of inpatient visits during the period of 1.5 years to 1 year before infection, mean (SD)	0.05 (0.32)	0.05 (0.34)	0.015
Number of inpatient visits during the period of 1 year to 0.5 years before infection, mean (SD)	0.06 (0.33)	0.06 (0.36)	0.019
Number of inpatient visits during the 0.5 years before infection, mean (SD)	0.05 (0.32)	0.06 (0.34)	0.019
Number of outpatient visits during the period of 2 years to 1.5 years before infection, mean (SD)	1.44 (1.09)	1.49 (1.07)	0.044
Number of outpatient visits during the period of 1.5 years to 1 year before infection, mean (SD)	1.49 (1.1)	1.53 (1.09)	0.042
Number of outpatient visits during the period of 1 year to 0.5 years before infection, mean (SD)	1.56 (1.12)	1.62 (1.11)	0.051
Number of outpatient visits during the 0.5 years before infection, mean (SD)	1.52 (1.12)	1.57 (1.1)	0.046
Number of blood chemistry panels during the period of 2 years to 1.5 year before infection, mean (SD)	0.77 (2.03)	0.81 (1.85)	0.022
Number of blood chemistry panels during the period of 1.5 years to 1 year before infection, mean (SD)	0.84 (1.95)	0.88 (1.9)	0.02
Number of blood chemistry panels during the period of 1 year to 0.5 years before infection, mean (SD)	0.98 (1.96)	1.03 (1.95)	0.029
Number of blood chemistry panels during the 0.5 years before infection, mean (SD)	0.95 (1.88)	1.00 (1.91)	0.026
Number of unique medications during the period of 2 years to 1.5 years before infection, mean (SD)	5.77 (6.09)	6.08 (6.05)	0.051
Number of unique medications during the period of 1.5 years to 1 year before infection, mean (SD)	5.89 (6.13)	6.20 (6.08)	0.051
Number of unique medications during the period of 1 year to 0.5 years before infection, mean (SD)	5.87 (6.1)	6.20 (6.06)	0.054
Number of unique medications during the 0.5 years before infection, mean (SD)	5.72 (6.05)	6.02 (6.01)	0.05
Week of enrollment, mean (SD)*	38.67 (11.45)	39.07 (11.24)	0.035
Number of inpatient medicare visits, mean (SD)	0.07 (0.38)	0.07 (0.38)	0
Number of outpatient medicare visits, mean (SD)	0.32 (0.94)	0.30 (0.94)	0.018
Average hospital bed capacity**, mean (SD)	0.42 (0.14)	0.42 (0.14)	0.02
Total bed capacity**, mean (SD)	471.58 (299.29)	472.17 (305.9)	0.002
Characteristics assessed in the two years prior to testing positive for SARS-CoV-2 infection, or equivalent T0. N, sample size; SD, standard deviation; ADI, Area Deprivation Index; BMI, body mass index. * Week of enrollment calculated as week of calendar year of 2020. ** Measured in the week of cohort enrollment.

## Sheet: Table S3
Supplementary Table 3: Demographic and health characteristics of those with COVID-19 non-hospitalized and hospitalized during the acute phase of the disease before weighting.
Characteristic	Non-hospitalized COVID-19 (N=118,238)	Hospitalized COVID-19 (N=20,580)
Age (years), mean (SD)	60.92 (15.96)	68.25 (13.56)
Race, N (%)
White	81637 (69.04)	12544 (60.95)
Black	26561 (22.46)	6393 (31.06)
Other	10040 (8.49)	1643 (7.98)
Sex, N (%)
Male	103584 (87.61)	19394 (94.24)
Female	14654 (12.39)	1186 (5.76)
ADI, mean SD	54.32 (18.10)	54.74 (18.29)
Smoking status, N (%)
Never	56625 (47.89)	8521 (41.4)
Former	37636 (31.83)	7218 (35.07)
Current	23977 (20.28)	4841 (23.52)
Long-term care, N (%)	4434 (3.75)	2696 (13.1)
Systolic blood pressure (mmHg), mean (SD)	132.29 (18.06)	134.38 (21.33)
Diastolic blood pressure, (mmHg) mean (SD)	78.12 (10.93)	76.74 (12.27)
Estimated glomerular filtration rate (mL/min/1.73m2), mean (SD)	79.94 (21.06)	78.55 (21.94)
BMI, mean (SD)	31.17 (6.09)	30.38 (6.79)
Immunocompromised status, N (%)	14148 (11.97)	5211 (25.32)
Cerebrovascular disease, N (%)	8808 (7.45)	3639 (17.68)
Anxiety, N (%)	17076 (14.44)	4984 (24.22)
Chronic kidney disease, N (%)	12086 (10.22)	5336 (25.93)
Cardiovascular disease, N (%)	20772 (17.57)	7364 (35.78)
Dementia, N (%)	7408 (6.27)	3427 (16.65)
Depression, N (%)	18386 (15.55)	4388 (21.32)
Diabetes mellitus type 2, N (%)	38622 (32.66)	10454 (50.8)
Lung disease, N (%)	19557 (16.54)	6076 (29.52)
Peripheral artery disease, N (%)	2244 (1.9)	1130 (5.49)
Receipt of seasonal influenza vaccine in the 2 years prior, N (%)	67549 (57.13)	13685 (66.5)
Number of inpatient visits during the period of 2 years to 1.5 years before infection, mean (SD)	0.06 (0.33)	0.03 (0.91)
Number of inpatient visits during the period of 1.5 years to 1 year before infection, mean (SD)	0.07 (0.04)	0.28 (0.85)
Number of inpatient visits during the period of 1 year to 0.5 years before infection, mean (SD)	0.07 (0.39)	0.28 (0.84)
Number of inpatient visits during the 0.5 years before infection, mean (SD)	0.07 (0.36)	0.25 (0.78)
Number of outpatient visits during the period of 2 years to 1.5 years before infection, mean (SD)	1.83 (1.14)	2.35 (1.3)
Number of outpatient visits during the period of 1.5 years to 1 year before infection, mean (SD)	1.8 (1.17)	2.27 (1.33)
Number of outpatient visits during the period of 1 year to 0.5 years before infection, mean (SD)	1.86 (1.2)	2.32 (1.34)
Number of outpatient visits during the 0.5 years before infection, mean (SD)	1.8 (1.21)	2.25 (1.35)
Number of blood chemistry panels during the period of 2 years to 1.5 year before infection, mean (SD)	1.01 (2.3)	2.42 (4.74)
Number of blood chemistry panels during the period of 1.5 years to 1 year before infection, mean (SD)	1.04 (2.22)	2.14 (4.23)
Number of blood chemistry panels during the period of 1 year to 0.5 years before infection, mean (SD)	1.19 (2.26)	2.21 (4.06)
Number of blood chemistry panels during the 0.5 years before infection, mean (SD)	1.15 (2.16)	2.08 (3.82)
Number of unique medications during the period of 2 years to 1.5 years before infection, mean (SD)	7.12 (6.52)	9.98 (7.81)
Number of unique medications during the period of 1.5 years to 1 year before infection, mean (SD)	7.24 (6.6)	9.99 (7.86)
Number of unique medications during the period of 1 year to 0.5 years before infection, mean (SD)	7.16 (6.59)	9.92 (7.76)
Number of unique medications during the 0.5 years before infection, mean (SD)	6.96 (6.56)	9.74 (7.75)
Week of enrollment, mean (SD)*	39.63 (11.31)	37.71 (12.39)
Number of inpatient medicare usage, mean (SD)	0.07 (0.44)	0.10 (0.53)
Number of outpatient medicare usage, mean (SD)	0.21 (0.77)	0.18 (0.67)
Average hospital bed capacity**, mean (SD)	0.42 (0.14)	0.43 (0.14)
Total bed capacity**, mean (SD)	476.64 (301.35)	490.14 (296.55)
Characteristics assessed in the two years prior to testing positive for SARS-CoV-2 infection, or equivalent T0. N, sample size; SD, standard deviation; ADI, Area Deprivation Index; BMI, body mass index. * Week of enrollment calculated as week of calendar year of 2020. ** Measured in the week of cohort enrollment.

## Sheet: Table S4
Supplementary Table 4: Demographic and health characteristics of those with COVID-19 non-hospitalized and hospitalized during the acute phase of the disease, and the non-infected control, after weighting.
Characteristic	Non-hospitalized COVID-19 (N=118,238)	Hospitalized COVID-19 (N=20,580)	Control (N=5,985,227)	SMD hospitalized COVID-19 vs control	SMD non-hospitalized COVID-19 vs control	SMD hospitalized vs non-hospitalized COVID-19
Age (years), mean (SD)	63.11 (16.39)	63.19 (15.99)	63.15 (16.32)	0.003	0.003	0.005
Race, N (%)
White	85498 (72.31)	14805 (71.94)	4330312 (72.35)	0.009	0.001	0.008
Black	22418 (18.96)	3970 (19.29)	1131208 (18.9)	0.01	0.002	0.008
Other	10322 (8.73)	1805 (8.77)	523707 (8.75)	0.001	0.001	0.001
Sex, N (%)
Male	106461 (90.04)	18580 (90.28)	5393288 (90.11)	0.006	0.002	0.008
Female	11777 (9.96)	2000 (9.72)	591939 (9.89)	0.006	0.002	0.008
ADI, mean SD	53.87 (18.54)	53.91 (19.08)	53.72 (18.64)	0.01	0.008	0.003
Smoking status, N (%)
Never	50405 (42.63)	8860 (43.05)	2567064 (42.89)	0.003	0.005	0.008
Former	37493 (31.71)	6371 (30.96)	1877566 (31.37)	0.009	0.007	0.016
Current	30340 (25.66)	5349 (25.99)	1540597 (25.74)	0.006	0.002	0.008
Long-term care, N (%)	2069 (1.75)	483 (2.35)	17044 (1.72)	0.045	0.002	0.042
Systolic blood pressure (mmHg), mean (SD)	131.59 (17.2)	132.66 (17.82)	131.59 (17.07)	0.061	0	0.061
Diastolic blood pressure, (mmHg) mean (SD)	77.15 (10.3)	77.64 (10.76)	77.11 (10.25)	0.051	0.004	0.047
Estimated glomerular filtration rate (mL/min/1.73m2), mean (SD)	78.41 (20.71)	78.55 (20.67)	78.51 (20.66)	0.002	0.005	0.007
BMI, mean (SD)	30.18 (5.73)	30.54 (6.07)	30.17 (5.72)	0.063	0.001	0.062
Immunocompromised status, N (%)	13444 (11.37)	2405 (11.69)	111978 (11.3)	0.012	0.002	0.01
Cerebrovascular disease, N (%)	8324 (7.04)	1452 (7.06)	67980 (6.86)	0.008	0.007	0.001
Anxiety, N (%)	14342 (12.13)	2590 (12.59)	119014 (12.01)	0.018	0.004	0.014
Chronic kidney disease, N (%)	11765 (9.95)	2041 (9.92)	96519 (9.74)	0.006	0.007	0.001
Cardiovascular disease, N (%)	20337 (17.2)	3483 (16.93)	170147 (17.17)	0.006	0.001	0.007
Dementia, N (%)	5876 (4.97)	1109 (5.39)	48557 (4.9)	0.022	0.003	0.019
Depression, N (%)	14390 (12.17)	2525 (12.42)	120401 (12.15)	0.008	0.001	0.008
Diabetes mellitus type 2, N (%)	34514 (29.19)	6229 (30.28)	288269 (29.09)	0.026	0.002	0.024
Lung disease, N (%)	18563 (15.7)	3460 (16.82)	151418 (15.28)	0.042	0.012	0.03
Peripheral artery disease, N (%)	2116 (1.79)	391 (1.92)	17342 (1.75)	0.013	0.003	0.01
Receipt of seasonal influenza vaccine in the 2 years prior, N (%)	60420 (51.1)	10194 (49.56)	502117 (50.67)	0.022	0.009	0.031
Number of inpatient visits during the period of 2 years to 1.5 years before infection, mean (SD)	0.06 (0.37)	0.05 (0.32)	0.05 (0.31)	0.001	0.033	0.032
Number of inpatient visits during the period of 1.5 years to 1 year before infection, mean (SD)	0.06 (0.38)	0.05 (0.33)	0.05 (0.33)	0	0.029	0.028
Number of inpatient visits during the period of 1 year to 0.5 years before infection, mean (SD)	0.07 (0.35)	0.06 (0.35)	0.06 (0.35)	0.001	0.039	0.038
Number of inpatient visits during the 0.5 years before infection, mean (SD)	0.07 (0.33)	0.06 (0.34)	0.06 (0.33)	0.002	0.032	0.03
Number of outpatient visits during the period of 2 years to 1.5 years before infection, mean (SD)	1.50 (1.06)	1.46 (1.06)	1.45 (1.11)	0.008	0.042	0.035
Number of outpatient visits during the period of 1.5 years to 1 year before infection, mean (SD)	1.54 (1.08)	1.50 (1.08)	1.50 (1.11)	0.007	0.039	0.032
Number of outpatient visits during the period of 1 year to 0.5 years before infection, mean (SD)	1.62 (1.11)	1.58 (1.09)	1.58 (1.13)	0.007	0.035	0.028
Number of outpatient visits during the 0.5 years before infection, mean (SD)	1.58 (1.1)	1.55 (1.09)	1.54 (1.13)	0.007	0.035	0.029
Number of blood chemistry panels during the period of 2 years to 1.5 year before infection, mean (SD)	0.90 (1.91)	0.82 (1.96)	0.81 (2.19)	0.005	0.046	0.044
Number of blood chemistry panels during the period of 1.5 years to 1 year before infection, mean (SD)	0.93 (2)	0.86 (1.97)	0.85 (2.03)	0.004	0.037	0.034
Number of blood chemistry panels during the period of 1 year to 0.5 years before infection, mean (SD)	1.09 (1.91)	1.01 (1.97)	1.00 (2.05)	0.004	0.045	0.041
Number of blood chemistry panels during the 0.5 years before infection, mean (SD)	1.05 (1.93)	0.99 (1.93)	0.98 (1.97)	0.004	0.036	0.032
Number of unique medications during the period of 2 years to 1.5 years before infection, mean (SD)	6.10 (5.9)	5.91 (5.94)	5.86 (6.17)	0.009	0.04	0.032
Number of unique medications during the period of 1.5 years to 1 year before infection, mean (SD)	6.21 (6.01)	6.03 (5.95)	5.98 (6.21)	0.008	0.039	0.032
Number of unique medications during the period of 1 year to 0.5 years before infection, mean (SD)	6.20 (5.94)	6.01 (5.93)	5.97 (6.18)	0.008	0.039	0.032
Number of unique medications during the 0.5 years before infection, mean (SD)	6.04 (5.92)	5.87 (5.89)	5.82 (6.14)	0.008	0.037	0.03
Week of enrollment, mean (SD)*	39.82 (11.19)	39.50 (11.24)	39.58 (11.33)	0.007	0.022	0.029
Number of inpatient medicare usage, mean (SD)	0.07 (0.4)	0.08 (0.43)	0.07 (0.4)	0.019	0.004	0.015
Number of outpatient medicare usage, mean (SD)	0.33 (0.97)	0.32 (1.08)	0.33 (0.95)	0.007	0.001	0.005
Average hospital bed capacity**, mean (SD)	0.42 (0.14)	0.43 (0.14)	0.42 (0.14)	0.089	0.014	0.075
Total bed capacity**, mean (SD)	470.56 (306.48)	480.99 (308.19)	471.68 (299.18)	0.031	0.004	0.034
Characteristics assessed in the two years prior to testing positive for SARS-CoV-2 infection, or equivalent T0. N, sample size; SD, standard deviation; ADI, Area Deprivation Index; BMI, body mass index. * Measured in the week of cohort enrollment. ** Week of enrollment calculated as week of calendar year of 2020.

## Sheet: Table S5
Supplementary Table 5: Risks and DALYs of post-acute sequelae in those with COVID-19 not hospitalized during the acute phase compared to the non-infected control.
		30-90 days after infection							91-180 days after infection							181-360 days after infection							361-540 days after infection							541-720 days after infection
Organ System	Sequela	Relative risk (95% CI)	DALYs in non-hospitalized COVID-19 per 1000 persons per 30 days (95% CI)	DALYs in the control per 1000 persons per 30 days (95% CI)	DALYs due to non-hospitalized COVID-19 per 1000 persons per 30 days (95% CI)	Cumulative DALYs in non-hospitalized COVID-19 per 1000 persons at 90 days (95% CI)	Cumulative DALYs in the control per 1000 persons at 90 days (95% CI)	Cumulative DALYs due to non-hospitalized COVID-19 per 1000 persons at 90 days (95% CI)	Relative risk (95% CI)	DALYs in non-hospitalized COVID-19 per 1000 persons per 30 days (95% CI)	DALYs in the control per 1000 persons per 30 days (95% CI)	DALYs due to non-hospitalized COVID-19 per 1000 persons per 30 days (95% CI)	Cumulative DALYs in non-hospitalized COVID-19 per 1000 persons at 180 days (95% CI)	Cumulative DALYs in the control per 1000 persons at 180 days (95% CI)	Cumulative DALYs due to non-hospitalized COVID-19 per 1000 persons at 180 days (95% CI)	Relative risk (95% CI)	DALYs in non-hospitalized COVID-19 per 1000 persons per 30 days (95% CI)	DALYs in the control per 1000 persons per 30 days (95% CI)	DALYs due to non-hospitalized COVID-19 per 1000 persons per 30 days (95% CI)	Cumulative DALYs in non-hospitalized COVID-19 per 1000 persons at 360 days (95% CI)	Cumulative DALYs in the control per 1000 persons at 360 days (95% CI)	Cumulative DALYs due to non-hospitalized COVID-19 per 1000 persons at 360 days (95% CI)	Relative risk (95% CI)	DALYs in non-hospitalized COVID-19 per 1000 persons per 30 days (95% CI)	DALYs in the control per 1000 persons per 30 days (95% CI)	DALYs due to non-hospitalized COVID-19 per 1000 persons per 30 days (95% CI)	Cumulative DALYs in non-hospitalized COVID-19 per 1000 persons at 540 days (95% CI)	Cumulative DALYs in the control per 1000 persons at 540 days (95% CI)	Cumulative DALYs due to non-hospitalized COVID-19 per 1000 persons at 540 days (95% CI)	Relative risk (95% CI)	DALYs in non-hospitalized COVID-19 per 1000 persons per 30 days (95% CI)	DALYs in the control per 1000 persons per 30 days (95% CI)	DALYs due to non-hospitalized COVID-19 per 1000 persons per 30 days (95% CI)	Cumulative DALYs in non-hospitalized COVID-19 per 1000 persons at 720 days (95% CI)	Cumulative DALYs in the control per 1000 persons at 720 days (95% CI)	Cumulative DALYs due to non-hospitalized COVID-19 per 1000 persons at 720 days (95% CI)
Death	Death*	2.22 (2.07, 2.39)	8.41 (7.84, 9.06)	3.79 (3.66, 3.93)	4.62 (4.05, 5.27)	16.82 (15.69, 18.11)	7.38 (7.32, 7.85)	9.25 (8.11, 10.53)	1.17 (1.08, 1.27)	4.1 (3.79, 4.46)	3.51 (3.39, 3.62)	0.6 (0.28, 0.95)	29.14 (27.63, 30.64)	18.1 (17.83, 18.37)	11.04 (9.56, 12.51)	1 (0.98, 1.03)	3.51 (3.44, 3.61)	3.51 (3.41, 3.61)	0 (-0.07, 0.11)	50.2 (48.67, 51.72)	39.16 (38.73, 39.59)	11.04 (9.47, 12.6)	0.96 (0.92, 1.01)	3.4 (3.26, 3.58)	3.54 (3.45, 3.64)	-0.14 (-0.28, 0.04)	70.6 (68.77, 72.43)	60.42 (59.89, 60.94)	10.18 (8.31, 12.06)	0.99 (0.95, 1.03)	3.17 (3.04, 3.3)	3.2 (3.13, 3.27)	-0.03 (-0.16, 0.1)	89.62 (87.73, 91.5)	79.62 (78.97, 80.27)	9.99 (8.05, 11.94)
Hospitalization	Hospitalization*	1.45 (1.38, 1.54)	8.51 (8.10, 9.04)	5.87 (5.72, 6.03)	2.64 (2.23, 3.17)	17.02 (16.2, 18.08)	11.74 (11.44, 12.05)	5.28 (4.46, 6.34)	1.18 (1.12, 1.24)	7.39 (7.01, 7.76)	6.26 (6.12, 6.4)	1.13 (0.75, 1.5)	39.18 (37.8, 40.55)	30.51 (30.18, 30.85)	8.66 (7.27, 10.06)	1.06 (1.02, 1.1)	6.18 (5.95, 6.41)	5.83 (5.72, 5.94)	0.35 (0.12, 0.58)	76.26 (74.38, 78.13)	65.49 (64.98, 66.01)	10.76 (8.81, 12.72)	1.06 (1.02, 1.1)	5.99 (5.77, 6.22)	5.65 (5.55, 5.76)	0.34 (0.11, 0.57)	112.21 (109.93, 114.49)	99.42 (98.78, 100.06)	12.8 (10.48, 15.11)	1.04 (0.99, 1.1)	5.81 (5.53, 6.14)	5.58 (5.49, 5.68)	0.22 (-0.06, 0.56)	147.05 (144.17, 149.94)	132.92 (132.12, 133.71)	14.14 (11.14, 17.14)
Cardiovascular	Acute coronary disease (ACD)	1.73 (1.43, 2.10)	0.72 (0.60, 0.88)	0.42 (0.38, 0.46)	0.3 (0.18, 0.46)	1.45 (1.19, 1.75)	0.84 (0.76, 0.92)	0.61 (0.36, 0.92)	1.07 (0.89, 1.3)	0.51 (0.42, 0.62)	0.47 (0.44, 0.51)	0.03 (-0.05, 0.14)	2.97 (2.59, 3.35)	2.26 (2.17, 2.35)	0.71 (0.33, 1.09)	0.93 (0.81, 1.06)	0.44 (0.38, 0.5)	0.47 (0.44, 0.51)	-0.03 (-0.09, 0.03)	5.6 (5.1, 6.09)	5.08 (4.94, 5.23)	0.51 (0.01, 1.02)	1.09 (0.96, 1.24)	0.52 (0.46, 0.59)	0.47 (0.44, 0.51)	0.04 (-0.02, 0.11)	8.7 (8.09, 9.31)	7.93 (7.75, 8.12)	0.77 (0.14, 1.4)	0.93 (0.75, 1.14)	0.44 (0.35, 0.53)	0.47 (0.44, 0.5)	-0.03 (-0.12, 0.07)	11.32 (10.51, 12.13)	10.75 (10.52, 10.97)	0.57 (-0.25, 1.39)
	Angina	1.47 (1.20, 1.80)	0.59 (0.48, 0.72)	0.40 (0.36, 0.44)	0.19 (0.08, 0.32)	1.18 (0.96, 1.44)	0.8 (0.72, 0.88)	0.38 (0.16, 0.64)	1.2 (1.02, 1.41)	0.55 (0.47, 0.65)	0.46 (0.42, 0.5)	0.09 (0.01, 0.19)	2.83 (2.5, 3.16)	2.18 (2.09, 2.26)	0.65 (0.31, 0.99)	1.25 (1.11, 1.4)	0.54 (0.48, 0.6)	0.43 (0.4, 0.47)	0.11 (0.05, 0.17)	6.07 (5.6, 6.54)	4.77 (4.63, 4.91)	1.3 (0.81, 1.79)	1.31 (1.16, 1.49)	0.5 (0.44, 0.57)	0.38 (0.35, 0.41)	0.12 (0.06, 0.19)	9.06 (8.48, 9.64)	7.05 (6.88, 7.23)	2.01 (1.41, 2.61)	1.15 (0.95, 1.38)	0.41 (0.34, 0.49)	0.35 (0.33, 0.38)	0.05 (-0.02, 0.13)	11.5 (10.79, 12.22)	9.18 (8.97, 9.39)	2.33 (1.58, 3.08)
	Atrial fibrillation	2.14 (1.89, 2.42)	0.26 (0.23, 0.29)	0.12 (0.11, 0.13)	0.14 (0.11, 0.17)	0.52 (0.46, 0.58)	0.24 (0.23, 0.26)	0.28 (0.21, 0.34)	1.24 (1.1, 1.41)	0.15 (0.13, 0.17)	0.12 (0.12, 0.13)	0.03 (0.01, 0.05)	0.97 (0.32, 1.62)	0.61 (0.47, 0.74)	0.36 (-0.28, 1.01)	1.2 (1.09, 1.32)	0.14 (0.13, 0.15)	0.12 (0.11, 0.12)	0.02 (0.01, 0.04)	1.81 (0.92, 2.7)	1.31 (1.09, 1.52)	0.5 (-0.4, 1.41)	1.12 (1.01, 1.24)	0.13 (0.12, 0.14)	0.12 (0.11, 0.12)	0.01 (0, 0.03)	2.58 (1.52, 3.64)	2 (1.73, 2.27)	0.59 (-0.5, 1.67)	0.95 (0.81, 1.13)	0.1 (0.09, 0.12)	0.11 (0.1, 0.11)	-0.01 (-0.02, 0.01)	3.2 (1.85, 4.56)	2.65 (2.32, 2.98)	0.55 (-0.81, 1.92)
	Atrial flutter	1.58 (1.10, 2.26)	0.02 (0.01, 0.03)	0.01 (0.01, 0.02)	0.01 (0, 0.02)	0.04 (0.03, 0.06)	0.03 (0.02, 0.03)	0.01 (0, 0.03)	1.32 (0.93, 1.86)	0.02 (0.01, 0.03)	0.01 (0.01, 0.02)	0 (0, 0.01)	0.1 (-0.09, 0.28)	0.07 (0.02, 0.11)	0.03 (-0.15, 0.21)	1.16 (0.92, 1.47)	0.02 (0.01, 0.02)	0.01 (0.01, 0.02)	0 (0, 0.01)	0.19 (-0.05, 0.44)	0.15 (0.08, 0.23)	0.04 (-0.22, 0.3)	0.95 (0.72, 1.25)	0.01 (0.01, 0.02)	0.01 (0.01, 0.02)	0 (0, 0)	0.27 (-0.02, 0.57)	0.23 (0.14, 0.32)	0.04 (-0.27, 0.35)	0.96 (0.67, 1.37)	0.01 (0.01, 0.02)	0.01 (0.01, 0.02)	0 (0, 0.01)	0.35 (-0.03, 0.73)	0.32 (0.2, 0.43)	0.03 (-0.36, 0.43)
	Bradycardia	1.45 (1.22, 1.71)	0.12 (0.10, 0.14)	0.08 (0.07, 0.09)	0.04 (0.02, 0.06)	0.23 (0.2, 0.28)	0.16 (0.15, 0.17)	0.07 (0.04, 0.11)	1.27 (1.11, 1.45)	0.12 (0.1, 0.13)	0.09 (0.09, 0.1)	0.02 (0.01, 0.04)	0.59 (0.12, 1.05)	0.44 (0.32, 0.55)	0.15 (-0.33, 0.62)	1.19 (1.08, 1.31)	0.12 (0.11, 0.13)	0.1 (0.09, 0.1)	0.02 (0.01, 0.03)	1.29 (0.61, 1.97)	1.03 (0.84, 1.22)	0.26 (-0.45, 0.97)	1.29 (1.17, 1.43)	0.11 (0.1, 0.12)	0.09 (0.08, 0.09)	0.03 (0.01, 0.04)	1.96 (1.1, 2.81)	1.55 (1.31, 1.78)	0.41 (-0.46, 1.28)	1.18 (1.03, 1.35)	0.11 (0.09, 0.12)	0.09 (0.09, 0.09)	0.02 (0, 0.03)	2.59 (1.52, 3.66)	2.08 (1.79, 2.37)	0.51 (-0.59, 1.61)
	Cardiac arrest	1.46 (0.85, 2.50)	0.08 (0.05, 0.14)	0.06 (0.04, 0.08)	0.03 (-0.01, 0.08)	0.16 (0.1, 0.28)	0.11 (0.08, 0.16)	0.05 (-0.02, 0.17)	0.79 (0.44, 1.41)	0.03 (0.02, 0.06)	0.04 (0.03, 0.05)	-0.01 (-0.02, 0.02)	0.26 (0.16, 0.36)	0.23 (0.2, 0.26)	0.03 (-0.08, 0.13)	0.85 (0.54, 1.33)	0.04 (0.03, 0.06)	0.05 (0.04, 0.06)	-0.01 (-0.02, 0.02)	0.5 (0.36, 0.65)	0.52 (0.47, 0.57)	-0.02 (-0.17, 0.14)	0.73 (0.47, 1.13)	0.04 (0.03, 0.06)	0.06 (0.04, 0.07)	-0.02 (-0.03, 0.01)	0.75 (0.57, 0.93)	0.86 (0.8, 0.92)	-0.11 (-0.29, 0.08)	1.01 (0.57, 1.82)	0.05 (0.03, 0.08)	0.05 (0.04, 0.06)	0 (-0.02, 0.04)	1.03 (0.79, 1.28)	1.14 (1.06, 1.21)	-0.11 (-0.35, 0.14)
	Cariogenic shock	0.77 (0.30, 1.96)	0.02 (0.01, 0.06)	0.03 (0.02, 0.04)	-0.01 (-0.02, 0.03)	0.04 (0.02, 0.11)	0.06 (0.04, 0.08)	-0.01 (-0.04, 0.05)	1.45 (0.81, 2.58)	0.04 (0.02, 0.08)	0.03 (0.02, 0.04)	0.01 (-0.01, 0.05)	0.18 (0.09, 0.26)	0.15 (0.13, 0.17)	0.03 (-0.06, 0.12)	0.72 (0.44, 1.17)	0.03 (0.02, 0.04)	0.04 (0.03, 0.05)	-0.01 (-0.02, 0.01)	0.34 (0.22, 0.45)	0.37 (0.33, 0.41)	-0.03 (-0.15, 0.08)	0.98 (0.63, 1.52)	0.04 (0.02, 0.06)	0.04 (0.03, 0.05)	0 (-0.01, 0.02)	0.56 (0.41, 0.7)	0.59 (0.55, 0.64)	-0.04 (-0.19, 0.11)	0.97 (0.52, 1.8)	0.03 (0.02, 0.06)	0.03 (0.03, 0.04)	0 (-0.02, 0.03)	0.76 (0.56, 0.95)	0.8 (0.74, 0.86)	-0.04 (-0.24, 0.15)
	Heart failure	1.91 (1.71, 2.14)	2.46 (2.20, 2.75)	1.29 (1.22, 1.36)	1.17 (0.91, 1.47)	4.91 (4.4, 5.51)	2.57 (2.43, 2.72)	2.34 (1.83, 2.93)	1.41 (1.27, 1.57)	1.84 (1.65, 2.04)	1.3 (1.24, 1.37)	0.53 (0.35, 0.74)	10.42 (9.67, 11.17)	6.48 (6.32, 6.63)	3.94 (3.19, 4.69)	1.22 (1.12, 1.32)	1.5 (1.37, 1.62)	1.23 (1.17, 1.28)	0.27 (0.15, 0.39)	19.4 (18.4, 20.4)	13.84 (13.59, 14.08)	5.56 (4.55, 6.58)	1.04 (0.95, 1.14)	1.22 (1.11, 1.33)	1.17 (1.12, 1.22)	0.05 (-0.06, 0.16)	26.7 (25.54, 27.87)	20.86 (20.56, 21.16)	5.84 (4.64, 7.04)	1.06 (0.94, 1.19)	1.17 (1.04, 1.31)	1.1 (1.06, 1.14)	0.07 (-0.07, 0.21)	33.71 (32.28, 35.13)	27.47 (27.1, 27.84)	6.24 (4.77, 7.7)
	Ischemic cardiomyopathy (ICM)	1.31 (0.99, 1.74)	0.23 (0.17, 0.31)	0.18 (0.16, 0.20)	0.05 (0, 0.13)	0.46 (0.35, 0.61)	0.35 (0.31, 0.4)	0.11 (0, 0.26)	1.23 (0.97, 1.56)	0.22 (0.17, 0.28)	0.18 (0.16, 0.2)	0.04 (-0.01, 0.1)	1.12 (0.86, 1.38)	0.89 (0.82, 0.95)	0.23 (-0.03, 0.5)	1.05 (0.85, 1.28)	0.19 (0.15, 0.23)	0.18 (0.16, 0.2)	0.01 (-0.03, 0.05)	2.26 (1.87, 2.66)	1.98 (1.87, 2.08)	0.29 (-0.12, 0.7)	1.03 (0.85, 1.24)	0.18 (0.15, 0.21)	0.17 (0.15, 0.19)	0.01 (-0.03, 0.04)	3.32 (2.86, 3.78)	3 (2.87, 3.13)	0.32 (-0.15, 0.79)	1.1 (0.84, 1.43)	0.18 (0.13, 0.23)	0.16 (0.15, 0.17)	0.02 (-0.03, 0.07)	4.37 (3.77, 4.98)	3.96 (3.8, 4.12)	0.41 (-0.2, 1.03)
	Myocardial infarction (MI)	1.62 (1.32, 1.99)	0.58 (0.47, 0.72)	0.36 (0.33, 0.40)	0.22 (0.12, 0.36)	1.17 (0.95, 1.43)	0.72 (0.65, 0.79)	0.45 (0.23, 0.71)	1.05 (0.86, 1.29)	0.43 (0.35, 0.52)	0.41 (0.37, 0.44)	0.02 (-0.06, 0.12)	2.44 (2.11, 2.77)	1.93 (1.85, 2.02)	0.51 (0.17, 0.84)	1.01 (0.87, 1.16)	0.41 (0.35, 0.47)	0.4 (0.38, 0.43)	0 (-0.05, 0.06)	4.89 (4.43, 5.35)	4.36 (4.23, 4.5)	0.53 (0.05, 1.01)	1.11 (0.97, 1.27)	0.46 (0.4, 0.52)	0.41 (0.38, 0.44)	0.05 (-0.01, 0.11)	7.64 (7.06, 8.21)	6.83 (6.67, 7)	0.8 (0.21, 1.39)	0.97 (0.78, 1.21)	0.4 (0.32, 0.5)	0.41 (0.39, 0.44)	-0.01 (-0.09, 0.09)	10.03 (9.27, 10.8)	9.3 (9.09, 9.52)	0.73 (-0.05, 1.5)
	Non-ischemic cardiomyopathy (NICM)	1.72 (1.42, 2.09)	0.55 (0.45, 0.66)	0.32 (0.29, 0.35)	0.23 (0.13, 0.35)	1.09 (0.9, 1.33)	0.64 (0.58, 0.7)	0.46 (0.27, 0.69)	1.44 (1.22, 1.7)	0.47 (0.4, 0.55)	0.32 (0.3, 0.35)	0.14 (0.07, 0.23)	2.5 (2.1, 2.9)	1.61 (1.52, 1.7)	0.89 (0.48, 1.29)	1.13 (1, 1.28)	0.37 (0.33, 0.42)	0.33 (0.31, 0.35)	0.04 (0, 0.09)	4.72 (4.2, 5.25)	3.58 (3.43, 3.72)	1.14 (0.6, 1.68)	1.06 (0.93, 1.22)	0.32 (0.28, 0.37)	0.3 (0.28, 0.33)	0.02 (-0.02, 0.07)	6.64 (6.03, 7.25)	5.39 (5.21, 5.57)	1.25 (0.61, 1.89)	1 (0.81, 1.23)	0.3 (0.24, 0.37)	0.3 (0.28, 0.32)	0 (-0.06, 0.07)	8.45 (7.66, 9.25)	7.2 (6.98, 7.42)	1.25 (0.43, 2.07)
	Pericarditis	1.87 (1.30, 2.67)	0.31 (0.21, 0.44)	0.16 (0.13, 0.20)	0.14 (0.05, 0.27)	0.62 (0.43, 0.88)	0.33 (0.27, 0.4)	0.29 (0.1, 0.55)	1.23 (0.88, 1.73)	0.24 (0.17, 0.33)	0.19 (0.16, 0.23)	0.04 (-0.02, 0.14)	1.33 (1.17, 1.49)	0.91 (0.87, 0.95)	0.42 (0.26, 0.58)	1.13 (0.87, 1.47)	0.23 (0.17, 0.29)	0.2 (0.17, 0.23)	0.03 (-0.03, 0.09)	2.69 (2.45, 2.93)	2.11 (2.04, 2.18)	0.58 (0.33, 0.82)	1.05 (0.82, 1.36)	0.22 (0.17, 0.28)	0.2 (0.18, 0.24)	0.01 (-0.04, 0.07)	3.98 (3.7, 4.26)	3.34 (3.25, 3.43)	0.64 (0.34, 0.93)	1.15 (0.8, 1.65)	0.23 (0.16, 0.33)	0.2 (0.18, 0.22)	0.03 (-0.04, 0.13)	5.34 (4.95, 5.73)	4.53 (4.42, 4.63)	0.82 (0.43, 1.2)
	Tachycardia	2.01 (1.72, 2.35)	0.15 (0.12, 0.17)	0.07 (0.07, 0.08)	0.07 (0.05, 0.1)	0.29 (0.25, 0.34)	0.15 (0.13, 0.16)	0.15 (0.1, 0.2)	1.26 (1.1, 1.45)	0.1 (0.09, 0.12)	0.08 (0.08, 0.09)	0.02 (0.01, 0.04)	0.6 (0.12, 1.08)	0.39 (0.28, 0.5)	0.21 (-0.26, 0.68)	1.06 (0.96, 1.18)	0.08 (0.08, 0.09)	0.08 (0.07, 0.08)	0 (0, 0.01)	1.1 (0.49, 1.71)	0.86 (0.69, 1.03)	0.24 (-0.39, 0.87)	1.03 (0.93, 1.15)	0.08 (0.07, 0.09)	0.08 (0.07, 0.08)	0 (-0.01, 0.01)	1.59 (0.87, 2.31)	1.34 (1.12, 1.55)	0.25 (-0.5, 1.01)	1.14 (0.97, 1.35)	0.09 (0.07, 0.1)	0.07 (0.07, 0.08)	0.01 (0, 0.03)	2.1 (1.12, 3.08)	1.79 (1.52, 2.05)	0.32 (-0.67, 1.3)
	Ventricular arrhythmias	1.89 (1.56, 2.29)	0.09 (0.08, 0.11)	0.05 (0.04, 0.05)	0.04 (0.03, 0.06)	0.18 (0.15, 0.22)	0.1 (0.09, 0.11)	0.09 (0.05, 0.12)	1.42 (1.2, 1.69)	0.07 (0.06, 0.08)	0.05 (0.05, 0.05)	0.02 (0.01, 0.03)	0.4 (0.01, 0.78)	0.25 (0.16, 0.33)	0.15 (-0.23, 0.53)	1.01 (0.89, 1.16)	0.06 (0.05, 0.06)	0.05 (0.05, 0.06)	0 (-0.01, 0.01)	0.73 (0.22, 1.23)	0.57 (0.43, 0.72)	0.15 (-0.36, 0.67)	1.11 (0.97, 1.28)	0.06 (0.05, 0.06)	0.05 (0.05, 0.05)	0.01 (0, 0.01)	1.06 (0.46, 1.67)	0.88 (0.7, 1.05)	0.19 (-0.45, 0.82)	1.04 (0.84, 1.29)	0.05 (0.04, 0.07)	0.05 (0.05, 0.05)	0 (-0.01, 0.01)	1.38 (0.57, 2.19)	1.18 (0.96, 1.4)	0.2 (-0.63, 1.03)
Coagulation	Anemia	1.82 (1.67, 1.99)	0.01 (0.01, 0.01)	0 (0, 0)	0 (0, 0)	0.01 (0.01, 0.02)	0.01 (0.01, 0.01)	0.01 (0.01, 0.01)	1.15 (1.06, 1.26)	0 (0, 0.01)	0 (0, 0)	0 (0, 0)	0.03 (-0.92, 0.98)	0.02 (-0.19, 0.23)	0.01 (-0.94, 0.95)	1.01 (0.95, 1.08)	0 (0, 0)	0 (0, 0)	0 (0, 0)	0.05 (-1.21, 1.32)	0.05 (-0.3, 0.39)	0.01 (-1.27, 1.29)	1.02 (0.95, 1.09)	0 (0, 0)	0 (0, 0)	0 (0, 0)	0.08 (-1.43, 1.59)	0.07 (-0.35, 0.48)	0.01 (-1.53, 1.55)	0.94 (0.85, 1.03)	0 (0, 0)	0 (0, 0)	0 (0, 0)	0.1 (-1.76, 1.96)	0.09 (-0.42, 0.6)	0.01 (-1.92, 1.94)
	Coagulopathy	2.00 (1.84, 2.17)	2.17 (1.99, 2.35)	1.08 (1.04, 1.13)	1.08 (0.91, 1.27)	4.33 (3.99, 4.7)	2.17 (2.08, 2.26)	2.17 (1.82, 2.53)	1.44 (1.34, 1.55)	1.64 (1.53, 1.77)	1.14 (1.1, 1.18)	0.5 (0.39, 0.63)	9.26 (8.38, 10.13)	5.58 (5.39, 5.78)	3.67 (2.8, 4.55)	1.15 (1.08, 1.22)	1.19 (1.12, 1.26)	1.03 (1, 1.07)	0.15 (0.08, 0.23)	16.38 (15.24, 17.53)	11.78 (11.48, 12.09)	4.6 (3.43, 5.77)	1.13 (1.06, 1.21)	1.09 (1.02, 1.17)	0.97 (0.93, 1)	0.13 (0.06, 0.2)	22.93 (21.57, 24.28)	17.58 (17.2, 17.95)	5.35 (3.95, 6.76)	1.23 (1.13, 1.34)	1.18 (1.09, 1.29)	0.96 (0.94, 0.99)	0.22 (0.13, 0.33)	30.04 (28.29, 31.78)	23.35 (22.89, 23.82)	6.68 (4.9, 8.47)
	Deep vein thrombosis	3.30 (2.77, 3.92)	0.54 (0.45, 0.64)	0.16 (0.15, 0.18)	0.38 (0.29, 0.48)	1.08 (0.91, 1.28)	0.33 (0.29, 0.37)	0.75 (0.58, 0.96)	1.71 (1.4, 2.08)	0.31 (0.25, 0.38)	0.18 (0.16, 0.2)	0.13 (0.07, 0.2)	2.01 (1.56, 2.46)	0.87 (0.8, 0.95)	1.14 (0.69, 1.59)	1.14 (0.98, 1.34)	0.19 (0.16, 0.22)	0.17 (0.15, 0.18)	0.02 (0, 0.06)	3.15 (2.61, 3.7)	1.87 (1.75, 2)	1.28 (0.73, 1.83)	0.96 (0.81, 1.14)	0.15 (0.13, 0.18)	0.16 (0.15, 0.18)	-0.01 (-0.03, 0.02)	4.08 (3.47, 4.69)	2.84 (2.69, 2.99)	1.24 (0.62, 1.87)	1.08 (0.86, 1.36)	0.17 (0.13, 0.21)	0.15 (0.14, 0.17)	0.01 (-0.02, 0.06)	5.07 (4.33, 5.82)	3.76 (3.57, 3.94)	1.32 (0.56, 2.07)
	Pulmonary embolism	4.99 (4.19, 5.95)	0.58 (0.49, 0.69)	0.12 (0.10, 0.13)	0.46 (0.37, 0.58)	1.16 (0.98, 1.38)	0.23 (0.21, 0.26)	0.93 (0.74, 1.15)	1.94 (1.55, 2.41)	0.23 (0.19, 0.29)	0.12 (0.11, 0.13)	0.11 (0.07, 0.17)	1.86 (1.44, 2.27)	0.59 (0.53, 0.66)	1.27 (0.84, 1.69)	0.87 (0.73, 1.03)	0.12 (0.1, 0.14)	0.13 (0.12, 0.15)	-0.02 (-0.04, 0)	2.55 (2.08, 3.01)	1.39 (1.28, 1.49)	1.16 (0.69, 1.64)	1.11 (0.95, 1.29)	0.15 (0.13, 0.18)	0.14 (0.12, 0.15)	0.01 (-0.01, 0.04)	3.45 (2.93, 3.97)	2.2 (2.07, 2.33)	1.25 (0.7, 1.81)	0.95 (0.75, 1.2)	0.12 (0.09, 0.15)	0.12 (0.11, 0.13)	-0.01 (-0.03, 0.02)	4.15 (3.54, 4.75)	2.93 (2.77, 3.09)	1.22 (0.61, 1.83)
	Venous thomobilic embolism	2.90 (2.31, 3.63)	0.31 (0.25, 0.39)	0.11 (0.09, 0.12)	0.2 (0.14, 0.28)	0.62 (0.49, 0.77)	0.21 (0.19, 0.24)	0.4 (0.28, 0.56)	1.41 (1.11, 1.79)	0.18 (0.14, 0.23)	0.13 (0.12, 0.15)	0.05 (0.01, 0.1)	1.17 (0.84, 1.49)	0.6 (0.54, 0.67)	0.56 (0.24, 0.89)	1.07 (0.91, 1.26)	0.14 (0.12, 0.16)	0.13 (0.12, 0.14)	0.01 (-0.01, 0.03)	2.01 (1.6, 2.41)	1.39 (1.28, 1.49)	0.62 (0.21, 1.03)	1.07 (0.88, 1.29)	0.13 (0.11, 0.15)	0.12 (0.11, 0.13)	0.01 (-0.01, 0.03)	2.78 (2.3, 3.25)	2.11 (1.98, 2.23)	0.67 (0.17, 1.17)	0.86 (0.65, 1.15)	0.11 (0.08, 0.15)	0.13 (0.12, 0.14)	-0.02 (-0.04, 0.02)	3.43 (2.83, 4.03)	2.87 (2.7, 3.03)	0.56 (-0.05, 1.18)
Endocrine	Diabetes	1.61 (1.43, 1.80)	0.45 (0.40, 0.50)	0.28 (0.27, 0.29)	0.17 (0.12, 0.22)	0.9 (0.81, 0.99)	0.56 (0.54, 0.58)	0.34 (0.24, 0.44)	1.14 (1.03, 1.26)	0.3 (0.28, 0.33)	0.27 (0.26, 0.27)	0.04 (0.01, 0.07)	1.81 (1.68, 1.94)	1.36 (1.33, 1.39)	0.45 (0.33, 0.58)	1.09 (1.01, 1.17)	0.28 (0.26, 0.3)	0.25 (0.25, 0.26)	0.02 (0, 0.04)	3.47 (3.3, 3.65)	2.89 (2.84, 2.93)	0.59 (0.42, 0.77)	1.2 (1.1, 1.29)	0.26 (0.24, 0.28)	0.22 (0.21, 0.22)	0.04 (0.02, 0.06)	5.04 (4.84, 5.26)	4.2 (4.14, 4.25)	0.84 (0.63, 1.06)	1.13 (1.01, 1.26)	0.23 (0.2, 0.25)	0.2 (0.19, 0.21)	0.03 (0, 0.05)	6.4 (6.16, 6.67)	5.4 (5.34, 5.47)	1 (0.74, 1.27)
Gastrointestinal	Abdominal pain	1.28 (1.17, 1.41)	0.36 (0.33, 0.39)	0.28 (0.27, 0.29)	0.08 (0.05, 0.11)	0.71 (0.65, 0.78)	0.56 (0.53, 0.58)	0.16 (0.09, 0.23)	1.36 (1.26, 1.46)	0.39 (0.36, 0.41)	0.28 (0.27, 0.29)	0.1 (0.07, 0.13)	1.87 (1.06, 2.68)	1.41 (1.2, 1.62)	0.46 (-0.36, 1.28)	1.27 (1.2, 1.34)	0.34 (0.33, 0.36)	0.27 (0.26, 0.28)	0.07 (0.05, 0.09)	3.94 (2.79, 5.09)	3.04 (2.71, 3.37)	0.9 (-0.3, 2.1)	1.26 (1.19, 1.34)	0.32 (0.3, 0.34)	0.25 (0.24, 0.26)	0.07 (0.05, 0.09)	5.84 (4.4, 7.27)	4.54 (4.14, 4.95)	1.29 (-0.18, 2.77)	1.07 (0.98, 1.16)	0.26 (0.24, 0.28)	0.24 (0.24, 0.25)	0.02 (0, 0.04)	7.41 (5.65, 9.16)	6.01 (5.51, 6.51)	1.4 (-0.45, 3.24)
	Acute gastritis	1.60 (1.07, 2.39)	0.01 (0, 0.01)	0 (0, 0)	0 (0, 0.01)	0.01 (0.01, 0.02)	0.01 (0.01, 0.01)	0 (0, 0.01)	1.38 (1.12, 1.67)	0 (0, 0.01)	0 (0, 0)	0 (0, 0)	0.03 (-0.08, 0.13)	0.02 (-0.02, 0.06)	0.01 (-0.1, 0.12)	1.41 (1.18, 1.69)	0.01 (0, 0.01)	0 (0, 0)	0 (0, 0)	0.06 (-0.09, 0.21)	0.04 (-0.02, 0.11)	0.02 (-0.14, 0.18)	1.71 (1.34, 2.18)	0.01 (0, 0.01)	0 (0, 0)	0 (0, 0)	0.09 (-0.13, 0.31)	0.06 (-0.02, 0.14)	0.03 (-0.2, 0.26)	1.44 (1.03, 2.02)	0.01 (0, 0.01)	0 (0, 0)	0 (0, 0)	0.12 (-0.16, 0.41)	0.08 (-0.02, 0.18)	0.04 (-0.26, 0.34)
	Acute pancreatitis	1.26 (0.90, 1.75)	0.10 (0.07, 0.14)	0.08 (0.07, 0.09)	0.02 (-0.01, 0.06)	0.2 (0.14, 0.28)	0.16 (0.13, 0.19)	0.04 (-0.02, 0.12)	1.18 (0.88, 1.57)	0.09 (0.07, 0.12)	0.08 (0.07, 0.09)	0.01 (-0.01, 0.05)	0.48 (0.29, 0.67)	0.4 (0.34, 0.45)	0.08 (-0.12, 0.28)	1.21 (0.94, 1.56)	0.09 (0.07, 0.11)	0.07 (0.06, 0.08)	0.01 (0, 0.04)	1 (0.68, 1.31)	0.82 (0.74, 0.91)	0.17 (-0.15, 0.5)	1.24 (0.99, 1.55)	0.08 (0.06, 0.1)	0.06 (0.05, 0.07)	0.01 (0, 0.03)	1.45 (1.1, 1.81)	1.19 (1.09, 1.3)	0.26 (-0.1, 0.63)	1.29 (0.96, 1.74)	0.08 (0.06, 0.11)	0.07 (0.06, 0.07)	0.02 (0, 0.05)	1.96 (1.49, 2.43)	1.59 (1.46, 1.72)	0.38 (-0.1, 0.86)
	Cholangitis	0.48 (0.15, 1.60)	0 (0, 0)	0 (0, 0)	0 (0, 0)	0 (0, 0)	0 (0, 0)	0 (0, 0)	1.1 (0.44, 2.74)	0 (0, 0)	0 (0, 0)	0 (0, 0)	0 (-0.05, 0.06)	0 (-0.02, 0.02)	0 (-0.06, 0.06)	1.27 (0.86, 1.93)	0 (0, 0)	0 (0, 0)	0 (0, 0)	0.01 (-0.06, 0.08)	0.01 (-0.02, 0.03)	0 (-0.08, 0.08)	0.9 (0.48, 1.66)	0 (0, 0)	0 (0, 0)	0 (0, 0)	0.01 (-0.09, 0.11)	0.01 (-0.03, 0.05)	0 (-0.1, 0.1)	1.5 (0.94, 2.35)	0 (0, 0)	0 (0, 0)	0 (0, 0)	0.01 (-0.1, 0.13)	0.01 (-0.03, 0.06)	0 (-0.12, 0.12)
	Constipation	1.52 (1.37, 1.69)	0.06 (0.05, 0.06)	0.04 (0.04, 0.04)	0.02 (0.01, 0.03)	0.12 (0.1, 0.13)	0.08 (0.07, 0.08)	0.04 (0.03, 0.05)	1.18 (1.08, 1.29)	0.05 (0.04, 0.05)	0.04 (0.04, 0.04)	0.01 (0, 0.01)	0.26 (-0.49, 1.01)	0.2 (0.01, 0.38)	0.06 (-0.7, 0.82)	1.12 (1.05, 1.19)	0.04 (0.04, 0.05)	0.04 (0.04, 0.04)	0 (0, 0.01)	0.52 (-0.5, 1.54)	0.43 (0.14, 0.72)	0.09 (-0.94, 1.12)	1.09 (1.01, 1.17)	0.04 (0.04, 0.04)	0.04 (0.04, 0.04)	0 (0, 0.01)	0.76 (-0.49, 2.01)	0.65 (0.29, 1.01)	0.11 (-1.18, 1.4)	1.05 (0.95, 1.17)	0.04 (0.03, 0.04)	0.03 (0.03, 0.04)	0 (0, 0.01)	0.97 (-0.62, 2.57)	0.85 (0.42, 1.29)	0.12 (-1.52, 1.76)
	Diarrhea	1.30 (1.15, 1.46)	0.32 (0.28, 0.36)	0.24 (0.23, 0.26)	0.07 (0.04, 0.11)	0.64 (0.56, 0.71)	0.49 (0.46, 0.52)	0.15 (0.07, 0.23)	1.22 (1.11, 1.35)	0.29 (0.27, 0.33)	0.24 (0.23, 0.25)	0.05 (0.03, 0.08)	1.52 (0.95, 2.09)	1.21 (1.06, 1.37)	0.31 (-0.28, 0.89)	1.24 (1.15, 1.33)	0.3 (0.28, 0.32)	0.24 (0.23, 0.25)	0.06 (0.04, 0.08)	3.31 (2.46, 4.15)	2.66 (2.41, 2.9)	0.65 (-0.23, 1.54)	1.24 (1.15, 1.34)	0.28 (0.26, 0.31)	0.23 (0.22, 0.24)	0.05 (0.03, 0.08)	5.01 (3.94, 6.08)	4.03 (3.72, 4.34)	0.98 (-0.11, 2.07)	1.15 (1.03, 1.29)	0.25 (0.22, 0.28)	0.22 (0.21, 0.23)	0.03 (0.01, 0.06)	6.51 (5.16, 7.87)	5.33 (4.96, 5.71)	1.18 (-0.21, 2.56)
	Gastroesophageal reflux disease (GERD)	1.35 (1.25, 1.46)	0.05 (0.04, 0.05)	0.03 (0.03, 0.03)	0.01 (0.01, 0.02)	0.09 (0.08, 0.1)	0.07 (0.06, 0.07)	0.02 (0.02, 0.03)	1.1 (1.03, 1.18)	0.04 (0.03, 0.04)	0.03 (0.03, 0.03)	0 (0, 0.01)	0.2 (-1.08, 1.48)	0.17 (-0.15, 0.49)	0.03 (-1.26, 1.33)	1.08 (1.03, 1.14)	0.03 (0.03, 0.03)	0.03 (0.03, 0.03)	0 (0, 0)	0.39 (-1.37, 2.15)	0.34 (-0.16, 0.84)	0.05 (-1.75, 1.84)	1.18 (1.12, 1.25)	0.03 (0.03, 0.03)	0.03 (0.02, 0.03)	0 (0, 0.01)	0.57 (-1.56, 2.7)	0.49 (-0.1, 1.09)	0.07 (-2.1, 2.25)	1.13 (1.04, 1.23)	0.03 (0.02, 0.03)	0.02 (0.02, 0.02)	0 (0, 0.01)	0.72 (-1.96, 3.41)	0.63 (-0.08, 1.34)	0.09 (-2.68, 2.86)
	Irritable bowel syndrome	1.32 (1.12, 1.55)	0.02 (0.01, 0.02)	0.01 (0.01, 0.02)	0 (0, 0.01)	0.03 (0.03, 0.04)	0.03 (0.02, 0.03)	0.01 (0, 0.01)	1.21 (1.07, 1.37)	0.02 (0.02, 0.02)	0.02 (0.01, 0.02)	0 (0, 0.01)	0.1 (0.09, 0.11)	0.08 (0.07, 0.09)	0.02 (0.01, 0.03)	1.25 (1.13, 1.38)	0.02 (0.02, 0.02)	0.02 (0.02, 0.02)	0 (0, 0.01)	0.23 (0.22, 0.25)	0.19 (0.17, 0.21)	0.05 (0.03, 0.06)	1.16 (1.01, 1.33)	0.02 (0.01, 0.02)	0.01 (0.01, 0.02)	0 (0, 0)	0.33 (0.31, 0.36)	0.27 (0.25, 0.3)	0.06 (0.04, 0.09)	1.13 (1, 1.28)	0.02 (0.01, 0.02)	0.01 (0.01, 0.02)	0 (0, 0)	0.43 (0.41, 0.46)	0.36 (0.33, 0.4)	0.07 (0.04, 0.1)
	Liver Abnormalities	1.55 (1.49, 1.63)	0.11 (0.11, 0.12)	0.07 (0.07, 0.07)	0.04 (0.04, 0.05)	0.23 (0.22, 0.24)	0.15 (0.14, 0.15)	0.08 (0.07, 0.09)	1.11 (1.06, 1.16)	0.08 (0.07, 0.08)	0.07 (0.07, 0.07)	0.01 (0, 0.01)	0.46 (-2.1, 3.01)	0.35 (-0.22, 0.93)	0.1 (-2.46, 2.66)	1.07 (1.05, 1.09)	0.06 (0.06, 0.06)	0.06 (0.06, 0.06)	0 (0, 0.01)	0.83 (-1.95, 3.62)	0.71 (-0.16, 1.57)	0.13 (-2.78, 3.03)	1.06 (1.02, 1.1)	0.05 (0.05, 0.05)	0.05 (0.05, 0.05)	0 (0, 0)	1.13 (-2.31, 4.57)	0.99 (-0.03, 2.01)	0.14 (-3.47, 3.76)	1.04 (0.98, 1.1)	0.04 (0.04, 0.04)	0.04 (0.04, 0.04)	0 (0, 0)	1.37 (-2.74, 5.49)	1.22 (0.02, 2.42)	0.15 (-4, 4.31)
	Peptic ulcer disease (PUD)	1.71 (1.29, 2.27)	0.07 (0.05, 0.10)	0.04 (0.04, 0.05)	0.03 (0.01, 0.05)	0.14 (0.11, 0.19)	0.08 (0.07, 0.1)	0.06 (0.02, 0.11)	1.3 (1.03, 1.64)	0.07 (0.05, 0.08)	0.05 (0.04, 0.06)	0.02 (0, 0.03)	0.34 (0.07, 0.61)	0.23 (0.17, 0.3)	0.1 (-0.17, 0.38)	1.05 (0.87, 1.27)	0.05 (0.04, 0.06)	0.05 (0.04, 0.05)	0 (-0.01, 0.01)	0.63 (0.27, 0.99)	0.51 (0.41, 0.62)	0.12 (-0.25, 0.49)	1.13 (0.93, 1.37)	0.05 (0.04, 0.06)	0.05 (0.04, 0.05)	0.01 (0, 0.02)	0.95 (0.51, 1.39)	0.79 (0.67, 0.92)	0.16 (-0.31, 0.62)	1.08 (0.84, 1.39)	0.05 (0.04, 0.06)	0.05 (0.04, 0.05)	0 (-0.01, 0.02)	1.25 (0.68, 1.81)	1.07 (0.91, 1.22)	0.18 (-0.4, 0.76)
	Vomiting	0.79 (0.54, 1.15)	0.04 (0.02, 0.05)	0.05 (0.04, 0.05)	-0.01 (-0.02, 0.01)	0.07 (0.05, 0.11)	0.09 (0.08, 0.11)	-0.02 (-0.04, 0.01)	0.8 (0.59, 1.07)	0.04 (0.03, 0.05)	0.05 (0.04, 0.06)	-0.01 (-0.02, 0)	0.19 (0, 0.38)	0.24 (0.18, 0.31)	-0.05 (-0.25, 0.15)	1.13 (0.91, 1.39)	0.06 (0.04, 0.07)	0.05 (0.04, 0.05)	0.01 (0, 0.02)	0.53 (0.17, 0.88)	0.54 (0.44, 0.64)	-0.01 (-0.37, 0.35)	1.2 (0.96, 1.51)	0.06 (0.05, 0.07)	0.05 (0.04, 0.05)	0.01 (0, 0.02)	0.87 (0.39, 1.35)	0.82 (0.7, 0.94)	0.05 (-0.45, 0.54)	0.85 (0.62, 1.18)	0.04 (0.03, 0.05)	0.05 (0.04, 0.05)	-0.01 (-0.02, 0.01)	1.1 (0.51, 1.69)	1.09 (0.94, 1.25)	0 (-0.6, 0.61)
General	Fatigue	2.27 (2.09, 2.46)	1.19 (1.11, 1.27)	0.52 (0.51, 0.54)	0.67 (0.58, 0.75)	2.39 (2.22, 2.55)	1.05 (1.01, 1.09)	1.34 (1.16, 1.5)	1.55 (1.45, 1.67)	0.87 (0.82, 0.93)	0.56 (0.55, 0.58)	0.31 (0.26, 0.37)	5 (4.77, 5.24)	2.73 (2.68, 2.79)	2.27 (2.03, 2.51)	1.27 (1.2, 1.33)	0.73 (0.7, 0.77)	0.58 (0.57, 0.59)	0.15 (0.12, 0.19)	9.38 (9.06, 9.7)	6.19 (6.1, 6.28)	3.19 (2.88, 3.53)	1.21 (1.14, 1.28)	0.66 (0.62, 0.7)	0.54 (0.53, 0.55)	0.12 (0.08, 0.15)	13.34 (12.97, 13.72)	9.45 (9.34, 9.56)	3.88 (3.5, 4.28)	1.21 (1.11, 1.31)	0.67 (0.62, 0.72)	0.55 (0.54, 0.57)	0.11 (0.06, 0.17)	17.36 (16.88, 17.87)	12.78 (12.65, 12.91)	4.57 (4.08, 5.09)
Kidney	Acute kidney injury (AKI)	1.43 (1.28, 1.60)	1.45 (1.30, 1.63)	1.02 (0.96, 1.07)	0.44 (0.28, 0.61)	2.91 (2.6, 3.26)	2.03 (1.93, 2.15)	0.87 (0.57, 1.22)	1.1 (0.99, 1.22)	1.2 (1.08, 1.33)	1.09 (1.04, 1.14)	0.11 (-0.01, 0.24)	6.5 (5.72, 7.27)	5.3 (5.1, 5.49)	1.2 (0.42, 1.99)	1.04 (0.96, 1.12)	1.12 (1.03, 1.21)	1.08 (1.03, 1.12)	0.04 (-0.04, 0.13)	13.22 (12.12, 14.32)	11.76 (11.45, 12.07)	1.46 (0.31, 2.61)	0.95 (0.88, 1.03)	0.94 (0.87, 1.02)	0.99 (0.95, 1.03)	-0.05 (-0.12, 0.03)	18.87 (17.58, 20.17)	17.71 (17.33, 18.09)	1.16 (-0.17, 2.49)	0.99 (0.87, 1.12)	0.82 (0.72, 0.93)	0.83 (0.8, 0.86)	-0.01 (-0.11, 0.1)	23.8 (22.14, 25.46)	22.68 (22.23, 23.14)	1.11 (-0.59, 2.82)
	Chronic Kidney Disease (CKD)	0.95 (0.89, 1.03)	0.35 (0.33, 0.38)	0.37 (0.36, 0.39)	-0.02 (-0.04, 0.01)	0.71 (0.66, 0.77)	0.75 (0.72, 0.77)	-0.04 (-0.08, 0.02)	1.01 (0.95, 1.07)	0.35 (0.33, 0.37)	0.35 (0.34, 0.36)	0 (-0.02, 0.02)	1.77 (0.42, 3.12)	1.8 (1.4, 2.19)	-0.03 (-1.42, 1.36)	1.04 (0.99, 1.09)	0.31 (0.3, 0.33)	0.3 (0.29, 0.31)	0.01 (0, 0.03)	3.65 (1.67, 5.62)	3.6 (2.99, 4.21)	0.05 (-2.04, 2.13)	1.03 (0.98, 1.08)	0.23 (0.22, 0.24)	0.23 (0.22, 0.23)	0.01 (0, 0.02)	5.04 (2.81, 7.27)	4.96 (4.25, 5.66)	0.09 (-2.25, 2.42)	1.01 (0.93, 1.09)	0.2 (0.18, 0.21)	0.19 (0.19, 0.2)	0 (-0.01, 0.02)	6.21 (3.39, 9.04)	6.12 (5.3, 6.93)	0.1 (-2.8, 3)
	eGFR decline >30%	1.09 (1.04, 1.15)	0.18 (0.17, 0.19)	0.16 (0.16, 0.17)	0.01 (0.01, 0.02)	0.35 (0.34, 0.37)	0.32 (0.31, 0.34)	0.03 (0.01, 0.05)	1.15 (1.06, 1.23)	0.19 (0.18, 0.21)	0.17 (0.16, 0.17)	0.03 (0.01, 0.04)	0.93 (0.17, 1.7)	0.83 (0.58, 1.08)	0.11 (-0.69, 0.9)	1.12 (1.06, 1.18)	0.2 (0.19, 0.21)	0.18 (0.17, 0.18)	0.02 (0.01, 0.03)	2.11 (0.87, 3.36)	1.88 (1.49, 2.28)	0.23 (-1.11, 1.57)	1.05 (0.99, 1.11)	0.16 (0.15, 0.17)	0.16 (0.15, 0.16)	0.01 (0, 0.02)	3.1 (1.53, 4.66)	2.82 (2.33, 3.31)	0.28 (-1.34, 1.9)	0.99 (0.92, 1.08)	0.15 (0.14, 0.16)	0.15 (0.15, 0.16)	0 (-0.01, 0.01)	4 (1.95, 6.05)	3.73 (3.13, 4.33)	0.27 (-1.79, 2.33)
	ESKD	1.25 (0.90, 1.72)	0.01 (0.01, 0.02)	0.01 (0.01, 0.01)	0 (0, 0.01)	0.03 (0.02, 0.04)	0.02 (0.02, 0.02)	0.01 (0, 0.02)	1.13 (0.97, 1.3)	0.01 (0.01, 0.01)	0.01 (0.01, 0.01)	0 (0, 0)	0.06 (-0.1, 0.22)	0.05 (-0.01, 0.11)	0.01 (-0.15, 0.17)	0.81 (0.61, 1.07)	0.01 (0.01, 0.01)	0.01 (0.01, 0.01)	0 (0, 0)	0.11 (-0.17, 0.39)	0.11 (0.01, 0.21)	0 (-0.3, 0.29)	0.98 (0.78, 1.21)	0.01 (0.01, 0.01)	0.01 (0.01, 0.01)	0 (0, 0)	0.17 (-0.18, 0.52)	0.17 (0.05, 0.29)	0 (-0.37, 0.36)	1.1 (0.81, 1.51)	0.01 (0.01, 0.01)	0.01 (0.01, 0.01)	0 (0, 0)	0.23 (-0.25, 0.71)	0.23 (0.08, 0.38)	0 (-0.49, 0.49)
Mental Health	Adjustment disorder	1.70 (1.54, 1.88)	0.27 (0.24, 0.29)	0.16 (0.15, 0.16)	0.11 (0.08, 0.14)	0.53 (0.48, 0.59)	0.31 (0.3, 0.33)	0.22 (0.17, 0.28)	1.26 (1.15, 1.38)	0.19 (0.17, 0.2)	0.15 (0.14, 0.15)	0.04 (0.02, 0.06)	1.09 (0.34, 1.84)	0.75 (0.58, 0.93)	0.33 (-0.41, 1.08)	1.17 (1.09, 1.25)	0.16 (0.15, 0.18)	0.14 (0.13, 0.15)	0.02 (0.01, 0.04)	2.07 (1.06, 3.08)	1.59 (1.32, 1.87)	0.48 (-0.54, 1.49)	1.1 (1.02, 1.18)	0.14 (0.13, 0.15)	0.13 (0.12, 0.13)	0.01 (0, 0.02)	2.92 (1.76, 4.08)	2.37 (2.03, 2.71)	0.55 (-0.65, 1.76)	1.24 (1.12, 1.37)	0.15 (0.14, 0.17)	0.12 (0.12, 0.12)	0.03 (0.01, 0.04)	3.82 (2.31, 5.32)	3.09 (2.68, 3.5)	0.73 (-0.81, 2.26)
	Alcohol use disorder	1.37 (1.22, 1.54)	0.35 (0.32, 0.40)	0.26 (0.25, 0.27)	0.1 (0.06, 0.14)	0.71 (0.63, 0.8)	0.52 (0.49, 0.54)	0.19 (0.11, 0.28)	1.1 (0.99, 1.22)	0.27 (0.24, 0.3)	0.25 (0.23, 0.26)	0.02 (0, 0.05)	1.52 (0.81, 2.23)	1.25 (1.07, 1.44)	0.26 (-0.46, 0.99)	1.02 (0.94, 1.11)	0.23 (0.21, 0.24)	0.22 (0.21, 0.23)	0 (-0.01, 0.02)	2.87 (1.89, 3.84)	2.58 (2.3, 2.86)	0.29 (-0.71, 1.29)	1.01 (0.94, 1.09)	0.2 (0.18, 0.21)	0.2 (0.19, 0.2)	0 (-0.01, 0.02)	4.05 (2.95, 5.15)	3.75 (3.42, 4.08)	0.3 (-0.82, 1.42)	1.12 (0.99, 1.28)	0.2 (0.18, 0.23)	0.18 (0.17, 0.19)	0.02 (0, 0.05)	5.26 (3.77, 6.74)	4.82 (4.42, 5.22)	0.43 (-1.06, 1.92)
	Depressive Disorders	1.59 (1.48, 1.71)	1.26 (1.18, 1.36)	0.79 (0.77, 0.82)	0.47 (0.38, 0.56)	2.53 (2.35, 2.72)	1.59 (1.53, 1.65)	0.94 (0.76, 1.13)	1.23 (1.15, 1.33)	0.85 (0.8, 0.92)	0.69 (0.67, 0.72)	0.16 (0.1, 0.23)	5.09 (3.26, 6.92)	3.67 (3.28, 4.06)	1.42 (-0.41, 3.25)	1.12 (1.06, 1.18)	0.68 (0.65, 0.72)	0.61 (0.59, 0.63)	0.07 (0.04, 0.11)	9.19 (6.82, 11.55)	7.33 (6.73, 7.93)	1.86 (-0.56, 4.27)	1.1 (1.03, 1.17)	0.55 (0.52, 0.59)	0.5 (0.49, 0.52)	0.05 (0.02, 0.09)	12.49 (9.72, 15.27)	10.34 (9.64, 11.04)	2.16 (-0.69, 5.01)	1.02 (0.92, 1.12)	0.46 (0.41, 0.5)	0.45 (0.44, 0.46)	0.01 (-0.04, 0.05)	15.23 (11.84, 18.63)	13.02 (12.2, 13.85)	2.21 (-1.25, 5.67)
	Generalized anxiety disorder (GAD)	1.56 (1.45, 1.67)	0.61 (0.57, 0.65)	0.39 (0.38, 0.40)	0.22 (0.18, 0.26)	1.22 (1.13, 1.3)	0.78 (0.75, 0.81)	0.44 (0.35, 0.52)	1.15 (1.08, 1.23)	0.42 (0.4, 0.45)	0.37 (0.36, 0.38)	0.06 (0.03, 0.08)	2.49 (1.26, 3.72)	1.89 (1.59, 2.19)	0.6 (-0.62, 1.82)	1.11 (1.06, 1.17)	0.37 (0.36, 0.39)	0.34 (0.33, 0.35)	0.04 (0.02, 0.06)	4.73 (3.08, 6.39)	3.91 (3.44, 4.37)	0.82 (-0.85, 2.5)	1.07 (1.02, 1.13)	0.33 (0.31, 0.35)	0.31 (0.3, 0.32)	0.02 (0.01, 0.04)	6.71 (4.8, 8.61)	5.75 (5.19, 6.32)	0.95 (-1.02, 2.93)	1.07 (0.99, 1.15)	0.31 (0.29, 0.33)	0.29 (0.28, 0.3)	0.02 (0, 0.04)	8.56 (6.16, 10.96)	7.48 (6.8, 8.17)	1.08 (-1.39, 3.54)
	Illicit drug disorder	1.20 (1.01, 1.41)	0.44 (0.37, 0.51)	0.36 (0.34, 0.39)	0.07 (0, 0.15)	0.87 (0.73, 1.02)	0.73 (0.68, 0.78)	0.15 (0.01, 0.3)	1.09 (0.93, 1.28)	0.37 (0.31, 0.43)	0.34 (0.32, 0.36)	0.03 (-0.02, 0.09)	1.98 (1.44, 2.51)	1.74 (1.61, 1.87)	0.24 (-0.31, 0.79)	0.92 (0.83, 1.02)	0.3 (0.27, 0.33)	0.32 (0.31, 0.34)	-0.03 (-0.05, 0.01)	3.76 (3.09, 4.44)	3.68 (3.48, 3.88)	0.08 (-0.63, 0.79)	0.97 (0.86, 1.09)	0.28 (0.24, 0.31)	0.28 (0.27, 0.3)	-0.01 (-0.04, 0.03)	5.42 (4.6, 6.24)	5.39 (5.14, 5.63)	0.03 (-0.81, 0.88)	0.98 (0.84, 1.15)	0.26 (0.23, 0.31)	0.27 (0.26, 0.28)	-0.01 (-0.04, 0.04)	7 (5.99, 8.01)	7 (6.71, 7.3)	0 (-1.06, 1.05)
	Mixed anxiety disorder	1.32 (1.08, 1.61)	0.05 (0.04, 0.06)	0.04 (0.03, 0.04)	0.01 (0, 0.02)	0.1 (0.08, 0.12)	0.08 (0.07, 0.08)	0.02 (0.01, 0.05)	1.12 (0.94, 1.33)	0.04 (0.04, 0.05)	0.04 (0.04, 0.04)	0 (0, 0.01)	0.23 (-0.08, 0.54)	0.19 (0.11, 0.28)	0.04 (-0.28, 0.35)	1.14 (0.99, 1.31)	0.04 (0.03, 0.05)	0.03 (0.03, 0.04)	0 (0, 0.01)	0.47 (0.02, 0.92)	0.4 (0.27, 0.54)	0.07 (-0.4, 0.54)	1.12 (0.98, 1.29)	0.04 (0.03, 0.04)	0.03 (0.03, 0.03)	0 (0, 0.01)	0.69 (0.15, 1.22)	0.59 (0.43, 0.76)	0.09 (-0.46, 0.64)	1.07 (0.88, 1.29)	0.03 (0.03, 0.04)	0.03 (0.03, 0.03)	0 (0, 0.01)	0.88 (0.22, 1.54)	0.78 (0.58, 0.98)	0.1 (-0.59, 0.8)
	Nicotine use	1.15 (1.02, 1.30)	0.69 (0.61, 0.78)	0.60 (0.57, 0.63)	0.09 (0.01, 0.18)	1.37 (1.22, 1.55)	1.2 (1.14, 1.25)	0.18 (0.02, 0.36)	0.92 (0.82, 1.02)	0.55 (0.49, 0.6)	0.59 (0.57, 0.62)	-0.05 (-0.11, 0.01)	3.01 (2.26, 3.76)	2.97 (2.78, 3.17)	0.04 (-0.72, 0.79)	0.9 (0.83, 0.98)	0.5 (0.46, 0.54)	0.55 (0.53, 0.57)	-0.06 (-0.09, -0.01)	6 (4.94, 7.07)	6.3 (5.99, 6.61)	-0.3 (-1.4, 0.81)	0.91 (0.84, 0.99)	0.46 (0.42, 0.5)	0.5 (0.48, 0.52)	-0.05 (-0.08, -0.01)	8.74 (7.48, 10)	9.31 (8.93, 9.68)	-0.57 (-1.85, 0.72)	0.8 (0.7, 0.9)	0.38 (0.33, 0.42)	0.47 (0.46, 0.48)	-0.09 (-0.14, -0.05)	11 (9.45, 12.54)	12.13 (11.67, 12.58)	-1.13 (-2.74, 0.48)
	Opioid use disorder	1.02 (0.89, 1.18)	0.86 (0.75, 1.00)	0.85 (0.80, 0.90)	0.02 (-0.09, 0.15)	1.73 (1.51, 2)	1.69 (1.6, 1.79)	0.03 (-0.19, 0.3)	1.08 (0.96, 1.21)	0.99 (0.88, 1.11)	0.92 (0.88, 0.96)	0.07 (-0.04, 0.19)	4.71 (4.2, 5.21)	4.45 (4.3, 4.6)	0.25 (-0.26, 0.77)	1.02 (0.94, 1.1)	1.02 (0.94, 1.09)	1 (0.96, 1.04)	0.02 (-0.06, 0.1)	10.8 (10.05, 11.55)	10.42 (10.18, 10.66)	0.37 (-0.42, 1.17)	1.03 (0.95, 1.11)	1.1 (1.01, 1.18)	1.06 (1.02, 1.11)	0.03 (-0.05, 0.12)	17.37 (16.39, 18.36)	16.81 (16.5, 17.11)	0.57 (-0.46, 1.59)	1.09 (0.98, 1.2)	1.22 (1.1, 1.34)	1.12 (1.09, 1.16)	0.1 (-0.02, 0.22)	24.7 (23.37, 26.03)	23.53 (23.14, 23.92)	1.17 (-0.17, 2.51)
	Panic Disorder	1.28 (1.02, 1.60)	0.04 (0.03, 0.05)	0.03 (0.03, 0.03)	0.01 (0, 0.02)	0.08 (0.06, 0.1)	0.06 (0.05, 0.07)	0.02 (0, 0.04)	1.22 (0.98, 1.53)	0.03 (0.03, 0.04)	0.03 (0.02, 0.03)	0.01 (0, 0.01)	0.17 (-0.11, 0.45)	0.14 (0.06, 0.21)	0.03 (-0.25, 0.32)	1.16 (0.99, 1.35)	0.03 (0.02, 0.03)	0.02 (0.02, 0.03)	0 (0, 0.01)	0.34 (-0.03, 0.72)	0.28 (0.17, 0.4)	0.06 (-0.34, 0.45)	1.03 (0.86, 1.23)	0.02 (0.02, 0.03)	0.02 (0.02, 0.02)	0 (0, 0.01)	0.48 (0.04, 0.93)	0.42 (0.28, 0.56)	0.06 (-0.41, 0.53)	1.03 (0.81, 1.3)	0.02 (0.02, 0.03)	0.02 (0.02, 0.02)	0 (0, 0.01)	0.62 (0.05, 1.19)	0.55 (0.38, 0.72)	0.07 (-0.53, 0.66)
	Post traumatic stress disorder (PTSD)	1.27 (1.14, 1.41)	0.66 (0.60, 0.74)	0.52 (0.50, 0.55)	0.14 (0.07, 0.21)	1.33 (1.19, 1.47)	1.05 (1, 1.1)	0.28 (0.15, 0.43)	1.11 (1, 1.23)	0.5 (0.45, 0.55)	0.45 (0.43, 0.47)	0.05 (0, 0.1)	2.83 (1.88, 3.78)	2.4 (2.17, 2.62)	0.43 (-0.53, 1.39)	1.04 (0.96, 1.12)	0.43 (0.4, 0.46)	0.41 (0.4, 0.43)	0.02 (-0.02, 0.05)	5.4 (4.11, 6.68)	4.87 (4.51, 5.22)	0.53 (-0.79, 1.85)	1.06 (0.98, 1.16)	0.39 (0.36, 0.42)	0.36 (0.35, 0.38)	0.02 (-0.01, 0.06)	7.71 (6.15, 9.27)	7.05 (6.63, 7.47)	0.66 (-0.93, 2.25)	1.11 (0.97, 1.27)	0.36 (0.32, 0.42)	0.33 (0.32, 0.34)	0.04 (-0.01, 0.09)	9.89 (7.82, 11.96)	9.01 (8.51, 9.51)	0.88 (-1.22, 2.97)
	Sedatives/Hypnotics use disorder	0.92 (0.51, 1.64)	0.04 (0.02, 0.07)	0.04 (0.03, 0.05)	0 (-0.02, 0.03)	0.08 (0.04, 0.14)	0.08 (0.07, 0.1)	-0.01 (-0.04, 0.05)	1.22 (0.79, 1.89)	0.06 (0.04, 0.09)	0.05 (0.04, 0.06)	0.01 (-0.01, 0.04)	0.24 (0.11, 0.38)	0.22 (0.18, 0.26)	0.02 (-0.11, 0.16)	1.1 (0.77, 1.58)	0.04 (0.03, 0.06)	0.04 (0.03, 0.05)	0 (-0.01, 0.02)	0.51 (0.32, 0.71)	0.46 (0.41, 0.52)	0.05 (-0.16, 0.25)	0.97 (0.68, 1.38)	0.03 (0.02, 0.05)	0.03 (0.03, 0.04)	0 (-0.01, 0.01)	0.71 (0.49, 0.93)	0.67 (0.6, 0.73)	0.04 (-0.19, 0.27)	0.68 (0.37, 1.25)	0.02 (0.01, 0.04)	0.03 (0.03, 0.04)	-0.01 (-0.02, 0.01)	0.85 (0.58, 1.12)	0.88 (0.79, 0.96)	-0.03 (-0.31, 0.25)
	Sleep disorders	1.54 (1.45, 1.63)	2.76 (2.60, 2.92)	1.79 (1.74, 1.85)	0.97 (0.81, 1.13)	5.53 (5.2, 5.85)	3.59 (3.48, 3.7)	1.94 (1.61, 2.26)	1.27 (1.19, 1.34)	2.09 (1.96, 2.21)	1.65 (1.6, 1.69)	0.44 (0.31, 0.56)	11.8 (9.62, 13.97)	8.53 (8.05, 9.01)	3.27 (1.09, 5.46)	1.22 (1.16, 1.27)	1.76 (1.68, 1.84)	1.45 (1.41, 1.48)	0.32 (0.23, 0.39)	22.38 (19.41, 25.34)	17.2 (16.46, 17.94)	5.18 (2.15, 8.21)	1.07 (1.01, 1.12)	1.35 (1.27, 1.41)	1.26 (1.23, 1.29)	0.09 (0.01, 0.15)	30.48 (26.99, 33.97)	24.77 (23.9, 25.65)	5.71 (2.15, 9.27)	1.14 (1.06, 1.22)	1.27 (1.18, 1.36)	1.12 (1.09, 1.14)	0.16 (0.07, 0.25)	38.11 (33.87, 42.36)	31.47 (30.43, 32.5)	6.65 (2.26, 11.03)
	Suicidal ideation	1.43 (1.18, 1.73)	1.29 (1.07, 1.57)	0.91 (0.83, 0.99)	0.39 (0.16, 0.66)	2.59 (2.14, 3.13)	1.81 (1.65, 1.99)	0.78 (0.33, 1.32)	1.24 (1.05, 1.47)	1.22 (1.03, 1.44)	0.98 (0.91, 1.07)	0.24 (0.05, 0.46)	6.25 (5.89, 6.6)	4.76 (4.67, 4.85)	1.49 (1.13, 1.85)	0.99 (0.87, 1.12)	0.94 (0.83, 1.07)	0.95 (0.89, 1.02)	-0.01 (-0.12, 0.11)	11.9 (11.43, 12.37)	10.47 (10.32, 10.61)	1.43 (0.93, 1.93)	1.04 (0.9, 1.19)	0.92 (0.8, 1.05)	0.89 (0.82, 0.95)	0.04 (-0.09, 0.17)	17.43 (16.85, 18.01)	15.79 (15.6, 15.97)	1.64 (1.03, 2.25)	0.99 (0.82, 1.19)	0.87 (0.72, 1.04)	0.88 (0.83, 0.93)	-0.01 (-0.16, 0.17)	22.64 (21.89, 23.39)	21.05 (20.83, 21.28)	1.59 (0.81, 2.37)
Musculoskeletal	Joint pain	1.23 (1.16, 1.31)	1.15 (1.09, 1.23)	0.94 (0.91, 0.96)	0.22 (0.15, 0.29)	2.31 (2.18, 2.46)	1.88 (1.83, 1.93)	0.43 (0.3, 0.58)	1.19 (1.13, 1.26)	1.1 (1.04, 1.16)	0.92 (0.9, 0.94)	0.18 (0.12, 0.24)	5.6 (3.65, 7.55)	4.64 (4.18, 5.11)	0.96 (-1.03, 2.94)	1.21 (1.17, 1.26)	1.02 (0.99, 1.06)	0.84 (0.82, 0.86)	0.18 (0.14, 0.22)	11.71 (9.03, 14.4)	9.7 (8.97, 10.42)	2.02 (-0.8, 4.84)	1.2 (1.15, 1.25)	0.88 (0.85, 0.92)	0.73 (0.72, 0.75)	0.15 (0.11, 0.18)	17 (13.68, 20.33)	14.1 (13.23, 14.98)	2.9 (-0.47, 6.27)	1.15 (1.08, 1.22)	0.75 (0.7, 0.79)	0.65 (0.64, 0.66)	0.1 (0.05, 0.14)	21.49 (17.38, 25.6)	18 (16.96, 19.05)	3.49 (-0.74, 7.71)
	Myalgias	1.81 (1.70, 1.93)	0.98 (0.92, 1.05)	0.54 (0.53, 0.56)	0.44 (0.38, 0.51)	1.97 (1.85, 2.1)	1.09 (1.05, 1.12)	0.88 (0.76, 1.01)	1.41 (1.33, 1.49)	0.77 (0.73, 0.82)	0.55 (0.53, 0.56)	0.22 (0.18, 0.27)	4.28 (2.73, 5.83)	2.73 (2.39, 3.06)	1.55 (0, 3.11)	1.22 (1.17, 1.27)	0.63 (0.6, 0.65)	0.52 (0.5, 0.53)	0.11 (0.09, 0.14)	8.05 (6.06, 10.04)	5.82 (5.29, 6.35)	2.23 (0.19, 4.28)	1.22 (1.17, 1.28)	0.57 (0.55, 0.6)	0.47 (0.46, 0.48)	0.1 (0.08, 0.13)	11.49 (9.12, 13.86)	8.64 (7.99, 9.29)	2.85 (0.38, 5.33)	1.25 (1.17, 1.34)	0.55 (0.52, 0.59)	0.44 (0.43, 0.45)	0.11 (0.08, 0.15)	14.8 (11.7, 17.9)	11.29 (10.5, 12.07)	3.52 (0.35, 6.69)
	Myopathy	1.73 (1.23, 2.44)	0.01 (0.01, 0.01)	0 (0, 0.01)	0 (0, 0.01)	0.01 (0.01, 0.02)	0.01 (0.01, 0.01)	0.01 (0, 0.01)	1.82 (1.04, 3.2)	0.01 (0, 0.01)	0 (0, 0.01)	0 (0, 0.01)	0.04 (-0.09, 0.17)	0.02 (-0.01, 0.05)	0.02 (-0.11, 0.14)	2.02 (1.22, 3.36)	0.01 (0.01, 0.01)	0 (0, 0.01)	0 (0, 0.01)	0.09 (-0.17, 0.34)	0.05 (0, 0.09)	0.04 (-0.22, 0.31)	1.19 (0.8, 1.76)	0 (0, 0.01)	0 (0, 0.01)	0 (0, 0)	0.12 (-0.15, 0.39)	0.07 (0.02, 0.12)	0.05 (-0.23, 0.32)	1.46 (0.78, 2.73)	0.01 (0, 0.01)	0 (0, 0)	0 (0, 0.01)	0.15 (-0.2, 0.5)	0.09 (0.03, 0.16)	0.06 (-0.29, 0.4)
	Osteoarthritis	1.27 (1.17, 1.38)	0.53 (0.49, 0.58)	0.42 (0.40, 0.43)	0.11 (0.07, 0.16)	1.06 (0.98, 1.15)	0.84 (0.81, 0.87)	0.23 (0.14, 0.32)	1.14 (1.07, 1.22)	0.5 (0.47, 0.54)	0.44 (0.43, 0.45)	0.06 (0.03, 0.1)	2.57 (1.43, 3.71)	2.16 (1.87, 2.45)	0.41 (-0.75, 1.57)	1.13 (1.08, 1.19)	0.46 (0.44, 0.49)	0.41 (0.4, 0.42)	0.05 (0.03, 0.08)	5.33 (3.74, 6.93)	4.6 (4.15, 5.06)	0.73 (-0.93, 2.38)	1.26 (1.19, 1.32)	0.47 (0.44, 0.49)	0.37 (0.36, 0.38)	0.1 (0.07, 0.12)	8.13 (6.1, 10.16)	6.82 (6.26, 7.38)	1.31 (-0.75, 3.36)	1.11 (1.03, 1.2)	0.38 (0.35, 0.41)	0.34 (0.33, 0.35)	0.04 (0.01, 0.07)	10.4 (7.87, 12.93)	8.87 (8.2, 9.54)	1.53 (-1.04, 4.1)
Neurological	Abnormal involuntary movements (AIM)	1.55 (1.29, 1.85)	5.37 (4.47, 6.41)	3.46 (3.19, 3.76)	1.90 (1.00, 2.94)	10.74 (8.94, 12.81)	6.93 (6.39, 7.51)	3.81 (2.01, 5.89)	1.16 (1, 1.33)	4.59 (3.95, 5.26)	3.95 (3.69, 4.24)	0.63 (0, 1.3)	24.49 (24.06, 24.93)	18.79 (18.68, 18.89)	5.71 (5.27, 6.15)	1.19 (1.07, 1.32)	4.72 (4.24, 5.23)	3.96 (3.73, 4.21)	0.75 (0.28, 1.27)	52.79 (52.16, 53.42)	42.56 (42.39, 42.74)	10.23 (9.57, 10.88)	1.06 (0.94, 1.19)	3.85 (3.42, 4.33)	3.64 (3.42, 3.86)	0.22 (-0.22, 0.69)	75.92 (75.16, 76.67)	64.38 (64.17, 64.6)	11.53 (10.76, 12.31)	1 (0.86, 1.17)	3.7 (3.18, 4.33)	3.7 (3.52, 3.89)	0 (-0.52, 0.63)	98.12 (97.18, 99.06)	86.59 (86.32, 86.86)	11.53 (10.55, 12.51)
	Alzheimer's disease	1.71 (1.25, 2.35)	0.10 (0.07, 0.14)	0.06 (0.05, 0.07)	0.04 (0.01, 0.08)	0.2 (0.15, 0.28)	0.12 (0.1, 0.14)	0.08 (0.03, 0.16)	1.22 (0.91, 1.63)	0.07 (0.05, 0.1)	0.06 (0.05, 0.07)	0.01 (-0.01, 0.04)	0.42 (0.22, 0.63)	0.3 (0.25, 0.35)	0.12 (-0.08, 0.33)	1.14 (0.92, 1.41)	0.07 (0.06, 0.09)	0.06 (0.05, 0.07)	0.01 (0, 0.03)	0.85 (0.55, 1.14)	0.67 (0.59, 0.75)	0.18 (-0.12, 0.47)	1 (0.79, 1.26)	0.06 (0.05, 0.07)	0.06 (0.05, 0.07)	0 (-0.01, 0.02)	1.2 (0.86, 1.54)	1.02 (0.92, 1.13)	0.18 (-0.18, 0.53)	1.11 (0.8, 1.53)	0.06 (0.04, 0.09)	0.06 (0.05, 0.06)	0.01 (-0.01, 0.03)	1.57 (1.13, 2.02)	1.36 (1.23, 1.49)	0.21 (-0.24, 0.67)
	Bell's palsy	1.15 (1.01, 1.32)	0.01 (0.01, 0.01)	0.01 (0.01, 0.01)	0 (0, 0)	0.03 (0.02, 0.03)	0.02 (0.02, 0.03)	0 (0, 0.01)	1.2 (1.08, 1.33)	0.01 (0.01, 0.01)	0.01 (0.01, 0.01)	0 (0, 0)	0.06 (0.06, 0.07)	0.05 (0.05, 0.06)	0.01 (0, 0.02)	1.34 (1.24, 1.47)	0.01 (0.01, 0.01)	0.01 (0.01, 0.01)	0 (0, 0)	0.14 (0.13, 0.15)	0.11 (0.1, 0.12)	0.03 (0.02, 0.04)	1.53 (1.35, 1.73)	0.01 (0.01, 0.02)	0.01 (0.01, 0.01)	0 (0, 0.01)	0.22 (0.21, 0.24)	0.16 (0.15, 0.18)	0.06 (0.04, 0.07)	1.16 (1.21, 1.5)	0.01 (0.01, 0.01)	0.01 (0.01, 0.01)	0 (0, 0)	0.28 (0.26, 0.3)	0.21 (0.19, 0.23)	0.07 (0.06, 0.09)
	Dizziness	1.21 (1.07, 1.37)	0.36 (0.32, 0.41)	0.30 (0.28, 0.31)	0.06 (0.02, 0.11)	0.72 (0.64, 0.82)	0.6 (0.56, 0.63)	0.13 (0.04, 0.22)	1.35 (1.24, 1.49)	0.41 (0.38, 0.45)	0.3 (0.29, 0.32)	0.11 (0.07, 0.15)	1.95 (1.33, 2.57)	1.51 (1.34, 1.67)	0.44 (-0.18, 1.07)	1.21 (1.13, 1.3)	0.38 (0.35, 0.41)	0.31 (0.3, 0.33)	0.07 (0.04, 0.09)	4.22 (3.32, 5.13)	3.39 (3.13, 3.65)	0.84 (-0.11, 1.79)	1.27 (1.18, 1.36)	0.37 (0.35, 0.4)	0.29 (0.28, 0.31)	0.08 (0.05, 0.11)	6.46 (5.31, 7.6)	5.15 (4.82, 5.47)	1.31 (0.13, 2.49)	1.16 (1.05, 1.28)	0.34 (0.31, 0.38)	0.29 (0.28, 0.3)	0.05 (0.01, 0.08)	8.51 (7.06, 9.95)	6.91 (6.51, 7.31)	1.6 (0.11, 3.08)
	Dysautonomia	1.09 (1.03, 1.15)	0.06 (0.06, 0.07)	0.06 (0.05, 0.06)	0.01 (0, 0.01)	0.13 (0.12, 0.14)	0.12 (0.11, 0.13)	0.01 (0, 0.02)	1.13 (1.08, 1.18)	0.07 (0.07, 0.08)	0.06 (0.06, 0.07)	0.01 (0.01, 0.01)	0.34 (0.33, 0.36)	0.31 (0.29, 0.33)	0.04 (0.02, 0.05)	1.13 (1.09, 1.17)	0.07 (0.06, 0.07)	0.06 (0.05, 0.06)	0.01 (0.01, 0.01)	0.74 (0.72, 0.76)	0.66 (0.63, 0.68)	0.08 (0.06, 0.1)	1.28 (1.21, 1.34)	0.07 (0.07, 0.07)	0.05 (0.05, 0.06)	0.02 (0.01, 0.02)	1.16 (1.13, 1.19)	0.98 (0.95, 1.02)	0.17 (0.14, 0.2)	1.36 (1.12, 1.22)	0.06 (0.06, 0.06)	0.05 (0.05, 0.05)	0.01 (0.01, 0.01)	1.51 (1.47, 1.55)	1.29 (1.24, 1.33)	0.22 (0.19, 0.26)
	Dystonia	1.97 (1.25, 3.11)	0.09 (0.05, 0.13)	0.04 (0.03, 0.06)	0.04 (0.01, 0.09)	0.17 (0.11, 0.27)	0.09 (0.07, 0.11)	0.08 (0.02, 0.18)	1.45 (1, 2.11)	0.07 (0.05, 0.1)	0.05 (0.04, 0.06)	0.02 (0, 0.05)	0.38 (0.25, 0.5)	0.23 (0.2, 0.26)	0.15 (0.02, 0.28)	1.21 (0.9, 1.62)	0.06 (0.05, 0.08)	0.05 (0.04, 0.06)	0.01 (-0.01, 0.03)	0.74 (0.56, 0.92)	0.53 (0.48, 0.58)	0.21 (0.03, 0.39)	1.27 (0.97, 1.65)	0.06 (0.05, 0.08)	0.05 (0.04, 0.06)	0.01 (0, 0.03)	1.11 (0.91, 1.32)	0.82 (0.75, 0.89)	0.29 (0.07, 0.51)	1.31 (0.85, 2.03)	0.06 (0.04, 0.09)	0.05 (0.04, 0.05)	0.01 (-0.01, 0.05)	1.47 (1.18, 1.75)	1.09 (1.01, 1.17)	0.37 (0.09, 0.66)
	Epilepsy and seizures	1.34 (1.03, 1.76)	0.12 (0.09, 0.16)	0.09 (0.08, 0.10)	0.03 (0, 0.07)	0.24 (0.18, 0.31)	0.18 (0.16, 0.2)	0.06 (0.01, 0.13)	1.14 (0.91, 1.43)	0.1 (0.08, 0.12)	0.08 (0.07, 0.09)	0.01 (-0.01, 0.04)	0.52 (0.24, 0.8)	0.43 (0.35, 0.5)	0.09 (-0.19, 0.38)	1.10 (0.97, 1.37)	0.08 (0.07, 0.11)	0.08 (0.07, 0.08)	0.01 (0, 0.03)	1.03 (0.64, 1.42)	0.89 (0.78, 1)	0.14 (-0.26, 0.54)	1.14 (0.95, 1.38)	0.09 (0.07, 0.11)	0.08 (0.07, 0.08)	0.01 (0, 0.03)	1.55 (1.06, 2.04)	1.35 (1.21, 1.48)	0.21 (-0.3, 0.71)	1.16 (0.9, 1.49)	0.08 (0.06, 0.1)	0.07 (0.06, 0.07)	0.01 (-0.01, 0.03)	2.02 (1.4, 2.64)	1.75 (1.58, 1.92)	0.27 (-0.36, 0.9)
	Headache disorders	1.42 (1.16, 1.74)	0 (0, 0)	0 (0, 0)	0 (0, 0)	0 (0, 0)	0 (0, 0)	0 (0, 0)	1.22 (1.04, 1.43)	0 (0, 0)	0 (0, 0)	0 (0, 0)	0.01 (-0.3, 0.31)	0 (-0.08, 0.09)	0 (-0.31, 0.31)	1.2 (1.11, 1.3)	0 (0, 0)	0 (0, 0)	0 (0, 0)	0.01 (-0.33, 0.36)	0.01 (-0.13, 0.15)	0 (-0.37, 0.37)	1.26 (1.11, 1.43)	0 (0, 0)	0 (0, 0)	0 (0, 0)	0.02 (-0.43, 0.47)	0.01 (-0.15, 0.18)	0 (-0.49, 0.5)	1.37 (1.1, 1.7)	0 (0, 0)	0 (0, 0)	0 (0, 0)	0.02 (-0.68, 0.73)	0.02 (-0.18, 0.22)	0.01 (-0.73, 0.74)
	Hearing loss or tinnitus	1.37 (1.28, 1.47)	0.23 (0.21, 0.24)	0.17 (0.16, 0.17)	0.06 (0.05, 0.08)	0.46 (0.43, 0.49)	0.33 (0.32, 0.34)	0.12 (0.09, 0.16)	1.21 (1.14, 1.29)	0.19 (0.18, 0.21)	0.16 (0.16, 0.16)	0.03 (0.02, 0.05)	1.04 (-0.42, 2.49)	0.81 (0.45, 1.17)	0.22 (-1.26, 1.71)	1.11 (1.06, 1.16)	0.18 (0.17, 0.18)	0.16 (0.15, 0.16)	0.02 (0.01, 0.03)	2.09 (0.06, 4.11)	1.76 (1.2, 2.32)	0.33 (-1.75, 2.41)	1.08 (1.03, 1.13)	0.15 (0.15, 0.16)	0.14 (0.14, 0.14)	0.01 (0, 0.02)	3 (0.63, 5.38)	2.61 (1.93, 3.29)	0.4 (-2.04, 2.84)	1.17 (1.09, 1.25)	0.15 (0.14, 0.16)	0.13 (0.13, 0.13)	0.02 (0.01, 0.03)	3.91 (0.85, 6.97)	3.38 (2.54, 4.22)	0.53 (-2.63, 3.68)
	Ischemic stroke	1.76 (1.50, 2.05)	0.38 (0.32, 0.44)	0.22 (0.20, 0.23)	0.16 (0.11, 0.23)	0.76 (0.65, 0.89)	0.43 (0.4, 0.47)	0.33 (0.22, 0.45)	1.31 (1.22, 1.41)	0.31 (0.29, 0.33)	0.23 (0.22, 0.25)	0.07 (0.05, 0.1)	1.68 (1.33, 2.04)	1.14 (1.02, 1.25)	0.55 (0.18, 0.91)	1.11 (1.04, 1.19)	0.23 (0.22, 0.25)	0.21 (0.2, 0.22)	0.02 (0.01, 0.04)	3.08 (2.66, 3.5)	2.39 (2.22, 2.57)	0.69 (0.24, 1.13)	1.24 (1.12, 1.37)	0.24 (0.22, 0.27)	0.2 (0.18, 0.21)	0.05 (0.02, 0.07)	4.53 (3.96, 5.11)	3.57 (3.36, 3.78)	0.97 (0.35, 1.58)	1.27 (1.07, 1.5)	0.24 (0.2, 0.29)	0.19 (0.18, 0.2)	0.05 (0.01, 0.1)	5.99 (5.14, 6.83)	4.71 (4.46, 4.97)	1.28 (0.39, 2.16)
	Loss of smell	3.75 (2.45, 5.74)	0 (0, 0)	0 (0, 0)	0 (0, 0)	0.01 (0, 0.01)	0 (0, 0)	0 (0, 0.01)	4.79 (3.21, 7.15)	0 (0, 0)	0 (0, 0)	0 (0, 0)	0.02 (-0.16, 0.19)	0 (-0.02, 0.03)	0.01 (-0.16, 0.19)	3.22 (2.46, 4.21)	0 (0, 0)	0 (0, 0)	0 (0, 0)	0.03 (-0.18, 0.24)	0.01 (-0.03, 0.05)	0.02 (-0.19, 0.24)	2.24 (1.63, 3.08)	0 (0, 0)	0 (0, 0)	0 (0, 0)	0.04 (-0.22, 0.31)	0.01 (-0.04, 0.06)	0.03 (-0.23, 0.29)	2.49 (1.55, 3.99)	0 (0, 0)	0 (0, 0)	0 (0, 0)	0.05 (-0.27, 0.38)	0.02 (-0.04, 0.08)	0.03 (-0.29, 0.36)
	Memory problems	1.59 (1.40, 1.81)	0.81 (0.71, 0.92)	0.51 (0.48, 0.54)	0.30 (0.20, 0.41)	1.62 (1.42, 1.84)	1.02 (0.96, 1.08)	0.6 (0.41, 0.82)	1.3 (1.16, 1.44)	0.67 (0.6, 0.75)	0.52 (0.49, 0.55)	0.16 (0.08, 0.23)	3.64 (2.95, 4.33)	2.57 (2.42, 2.73)	1.07 (0.37, 1.76)	1.23 (1.12, 1.35)	0.61 (0.56, 0.67)	0.5 (0.48, 0.52)	0.11 (0.06, 0.17)	7.33 (6.28, 8.37)	5.57 (5.33, 5.82)	1.76 (0.69, 2.83)	1.14 (1.04, 1.24)	0.55 (0.5, 0.6)	0.48 (0.46, 0.5)	0.07 (0.02, 0.12)	10.61 (9.41, 11.81)	8.45 (8.15, 8.75)	2.16 (0.93, 3.39)	1.03 (0.91, 1.17)	0.47 (0.41, 0.53)	0.46 (0.44, 0.47)	0.01 (-0.04, 0.08)	13.43 (11.93, 14.93)	11.19 (10.81, 11.56)	2.24 (0.7, 3.78)
	Migraine	1.12 (1.07, 1.17)	0.04 (0.03, 0.04)	0.03 (0.03, 0.03)	0 (0, 0.01)	0.07 (0.07, 0.07)	0.06 (0.06, 0.07)	0.01 (0, 0.01)	1.14 (1.1, 1.17)	0.04 (0.04, 0.04)	0.03 (0.03, 0.03)	0 (0, 0.01)	0.18 (0.18, 0.19)	0.16 (0.16, 0.17)	0.02 (0.02, 0.03)	1.14 (1.11, 1.17)	0.03 (0.03, 0.03)	0.03 (0.03, 0.03)	0 (0, 0)	0.37 (0.37, 0.38)	0.33 (0.32, 0.34)	0.04 (0.04, 0.05)	1.27 (1.22, 1.32)	0.03 (0.03, 0.03)	0.03 (0.02, 0.03)	0.01 (0.01, 0.01)	0.57 (0.55, 0.58)	0.48 (0.47, 0.5)	0.09 (0.07, 0.1)	1.12 (1.14, 1.22)	0.03 (0.02, 0.03)	0.02 (0.02, 0.02)	0 (0, 0)	0.72 (0.7, 0.73)	0.61 (0.59, 0.63)	0.11 (0.09, 0.12)
	Neurocognitive decline (NCD)	1.95 (1.57, 2.43)	0.10 (0.08, 0.13)	0.05 (0.05, 0.06)	0.05 (0.03, 0.07)	0.2 (0.16, 0.25)	0.1 (0.09, 0.11)	0.1 (0.06, 0.15)	1.57 (1.3, 1.9)	0.08 (0.07, 0.1)	0.05 (0.05, 0.06)	0.03 (0.02, 0.05)	0.45 (-0.03, 0.93)	0.26 (0.18, 0.35)	0.19 (-0.29, 0.67)	1.29 (1.1, 1.52)	0.07 (0.06, 0.08)	0.05 (0.05, 0.06)	0.02 (0.01, 0.03)	0.87 (0.18, 1.57)	0.59 (0.45, 0.73)	0.28 (-0.42, 0.99)	1.17 (0.99, 1.39)	0.06 (0.05, 0.07)	0.05 (0.05, 0.05)	0.01 (0, 0.02)	1.23 (0.41, 2.05)	0.9 (0.72, 1.07)	0.34 (-0.5, 1.17)	1.18 (0.95, 1.46)	0.06 (0.05, 0.07)	0.05 (0.05, 0.05)	0.01 (0, 0.02)	1.57 (0.56, 2.58)	1.18 (0.97, 1.4)	0.39 (-0.64, 1.42)
	Paresthesias	1.28 (1.17, 1.40)	0.14 (0.13, 0.15)	0.11 (0.10, 0.12)	0.03 (0.02, 0.04)	0.28 (0.25, 0.3)	0.22 (0.2, 0.23)	0.06 (0.04, 0.09)	1.3 (1.16, 1.47)	0.15 (0.13, 0.17)	0.11 (0.11, 0.12)	0.03 (0.02, 0.05)	0.72 (0.32, 1.12)	0.56 (0.43, 0.68)	0.16 (-0.25, 0.57)	1.25 (1.15, 1.35)	0.14 (0.13, 0.15)	0.11 (0.11, 0.12)	0.03 (0.02, 0.04)	1.57 (0.98, 2.16)	1.23 (1.03, 1.43)	0.33 (-0.31, 0.98)	1.16 (1.07, 1.27)	0.13 (0.12, 0.14)	0.11 (0.1, 0.11)	0.02 (0.01, 0.03)	2.32 (1.58, 3.05)	1.88 (1.64, 2.13)	0.44 (-0.35, 1.22)	1.21 (1.07, 1.37)	0.13 (0.11, 0.15)	0.11 (0.1, 0.11)	0.02 (0.01, 0.04)	3.09 (2.07, 4.11)	2.52 (2.21, 2.83)	0.57 (-0.46, 1.6)
	Parkinsons-like disease	1.50 (1.02, 2.19)	0.18 (0.12, 0.26)	0.12 (0.10, 0.14)	0.06 (0, 0.14)	0.35 (0.24, 0.51)	0.23 (0.2, 0.27)	0.12 (0, 0.28)	1.04 (0.74, 1.48)	0.14 (0.1, 0.2)	0.13 (0.12, 0.16)	0.01 (-0.04, 0.06)	0.77 (0.53, 1.01)	0.64 (0.59, 0.69)	0.13 (-0.11, 0.37)	1.13 (0.85, 1.51)	0.15 (0.11, 0.2)	0.13 (0.12, 0.15)	0.02 (-0.02, 0.07)	1.68 (1.29, 2.08)	1.44 (1.36, 1.53)	0.24 (-0.16, 0.64)	0.93 (0.73, 1.19)	0.11 (0.09, 0.15)	0.12 (0.11, 0.14)	-0.01 (-0.03, 0.02)	2.37 (1.94, 2.8)	2.18 (2.07, 2.29)	0.19 (-0.26, 0.63)	1.1 (0.8, 1.5)	0.14 (0.1, 0.19)	0.13 (0.12, 0.14)	0.01 (-0.03, 0.06)	3.21 (2.65, 3.76)	2.94 (2.81, 3.08)	0.26 (-0.3, 0.83)
	Peripheral neuropathy	1.08 (1.01, 1.16)	0.22 (0.21, 0.24)	0.21 (0.20, 0.22)	0.02 (0, 0.03)	0.45 (0.42, 0.48)	0.42 (0.4, 0.44)	0.03 (0, 0.07)	1.11 (1.05, 1.17)	0.24 (0.22, 0.25)	0.21 (0.2, 0.22)	0.02 (0.01, 0.04)	1.16 (0.86, 1.47)	1.06 (0.89, 1.23)	0.1 (-0.25, 0.46)	1.15 (1.08, 1.24)	0.23 (0.22, 0.25)	0.2 (0.2, 0.21)	0.03 (0.02, 0.05)	2.57 (1.84, 3.29)	2.28 (2.01, 2.55)	0.29 (-0.48, 1.06)	1.11 (1.03, 1.19)	0.21 (0.2, 0.23)	0.19 (0.18, 0.2)	0.02 (0.01, 0.04)	3.85 (2.88, 4.81)	3.43 (3.1, 3.77)	0.41 (-0.61, 1.44)	1.09 (0.99, 1.21)	0.2 (0.18, 0.22)	0.18 (0.17, 0.19)	0.02 (0, 0.04)	5.03 (3.73, 6.33)	4.52 (4.11, 4.93)	0.51 (-0.83, 1.85)
	Somnolence	0.92 (0.51, 1.65)	0.01 (0.01, 0.02)	0.02 (0.01, 0.02)	0 (-0.01, 0.01)	0.03 (0.02, 0.05)	0.03 (0.02, 0.04)	0 (-0.01, 0.02)	1.41 (0.98, 2.02)	0.02 (0.02, 0.03)	0.02 (0.01, 0.02)	0.01 (0, 0.02)	0.1 (-0.03, 0.22)	0.08 (0.04, 0.11)	0.02 (-0.11, 0.15)	1.21 (0.93, 1.57)	0.02 (0.02, 0.03)	0.02 (0.01, 0.02)	0 (0, 0.01)	0.22 (0.03, 0.41)	0.18 (0.12, 0.24)	0.04 (-0.16, 0.24)	1.33 (0.91, 1.94 )	0.02 (0.01, 0.03)	0.02 (0.01, 0.02)	0.01 (0, 0.02)	0.35 (0.05, 0.65)	0.28 (0.21, 0.35)	0.07 (-0.23, 0.37)	1.25 (0.90, 1.80)	0.02 (0.01, 0.03)	0.02 (0.01, 0.02)	0 (0, 0.01)	0.47 (0.12, 0.83)	0.38 (0.28, 0.47)	0.1 (-0.26, 0.45)
	Transient ischemic attack (TIA)	1.40 (1.09, 1.79)	0.80 (0.63, 1.03)	0.57 (0.52, 0.64)	0.23 (0.05, 0.45)	1.61 (1.25, 2.06)	1.15 (1.03, 1.28)	0.46 (0.1, 0.91)	1.25 (1.13, 1.39)	0.72 (0.65, 0.8)	0.58 (0.52, 0.63)	0.14 (0.07, 0.22)	3.77 (3.53, 4.01)	2.88 (2.8, 2.96)	0.89 (0.66, 1.13)	1.27 (1.09, 1.47)	0.71 (0.61, 0.82)	0.56 (0.52, 0.61)	0.15 (0.05, 0.26)	8.04 (7.63, 8.45)	6.24 (6.12, 6.37)	1.8 (1.38, 2.22)	1.45 (1.24, 1.7)	0.77 (0.66, 0.91)	0.53 (0.49, 0.58)	0.24 (0.13, 0.37)	12.68 (12.12, 13.24)	9.44 (9.29, 9.59)	3.24 (2.69, 3.79)	1.07 (0.86, 1.34)	0.57 (0.46, 0.72)	0.54 (0.5, 0.57)	0.04 (-0.07, 0.18)	16.11 (15.44, 16.78)	12.65 (12.46, 12.84)	3.46 (2.75, 4.18)
	Vision abnormalities	1.17 (1.05, 1.31)	0.08 (0.07, 0.08)	0.06 (0.06, 0.07)	0.01 (0, 0.02)	0.15 (0.14, 0.17)	0.13 (0.12, 0.14)	0.02 (0.01, 0.04)	1.26 (1.16, 1.38)	0.08 (0.08, 0.09)	0.07 (0.06, 0.07)	0.02 (0.01, 0.03)	0.4 (-0.3, 1.11)	0.33 (0.14, 0.52)	0.07 (-0.64, 0.79)	1.11 (1.04, 1.19)	0.07 (0.07, 0.08)	0.06 (0.06, 0.07)	0.01 (0, 0.01)	0.84 (-0.17, 1.84)	0.72 (0.42, 1.01)	0.12 (-0.94, 1.18)	1.12 (1.05, 1.21)	0.07 (0.06, 0.07)	0.06 (0.06, 0.06)	0.01 (0, 0.01)	1.24 (-0.01, 2.48)	1.08 (0.71, 1.44)	0.16 (-1.12, 1.44)	1.02 (0.92, 1.13)	0.06 (0.05, 0.06)	0.06 (0.05, 0.06)	0 (0, 0.01)	1.58 (0.02, 3.14)	1.41 (0.97, 1.86)	0.17 (-1.45, 1.78)
Pulmonary	Cough	2.43 (2.23, 2.65)	0.50 (0.46, 0.55)	0.21 (0.20, 0.22)	0.30 (0.25, 0.34)	1 (0.92, 1.09)	0.41 (0.39, 0.43)	0.59 (0.51, 0.68)	1.47 (1.34, 1.61)	0.28 (0.26, 0.31)	0.19 (0.18, 0.2)	0.09 (0.07, 0.12)	1.85 (1.08, 2.63)	0.99 (0.83, 1.16)	0.86 (0.08, 1.65)	1.4 (1.31, 1.49)	0.31 (0.29, 0.33)	0.22 (0.21, 0.23)	0.09 (0.07, 0.11)	3.72 (2.6, 4.83)	2.32 (2.05, 2.6)	1.39 (0.26, 2.53)	1.36 (1.28, 1.44)	0.36 (0.34, 0.38)	0.26 (0.26, 0.27)	0.1 (0.07, 0.12)	5.87 (4.49, 7.26)	3.91 (3.55, 4.27)	1.97 (0.56, 3.38)	1.36 (1.25, 1.48)	0.32 (0.29, 0.34)	0.23 (0.23, 0.24)	0.08 (0.06, 0.11)	7.77 (6.01, 9.52)	5.3 (4.85, 5.74)	2.47 (0.66, 4.27)
	Dyspnea	2.81 (2.64, 2.99)	1.03 (0.97, 1.09)	0.37 (0.35, 0.38)	0.66 (0.60, 0.73)	2.06 (1.93, 2.19)	0.73 (0.7, 0.76)	1.32 (1.2, 1.46)	1.78 (1.67, 1.9)	0.69 (0.65, 0.74)	0.39 (0.38, 0.4)	0.3 (0.26, 0.35)	4.13 (2.91, 5.36)	1.9 (1.67, 2.13)	2.23 (1.02, 3.45)	1.47 (1.4, 1.54)	0.54 (0.51, 0.56)	0.37 (0.35, 0.38)	0.17 (0.15, 0.2)	7.36 (5.79, 8.93)	4.09 (3.73, 4.46)	3.27 (1.63, 4.9)	1.24 (1.18, 1.31)	0.43 (0.41, 0.46)	0.35 (0.34, 0.36)	0.08 (0.06, 0.11)	9.95 (8.16, 11.75)	6.19 (5.73, 6.64)	3.77 (1.89, 5.65)	1.22 (1.13, 1.32)	0.41 (0.38, 0.44)	0.34 (0.33, 0.34)	0.07 (0.04, 0.11)	12.41 (10.14, 14.68)	8.2 (7.64, 8.75)	4.21 (1.89, 6.53)
	Hypoxemia	3.97 (3.44, 4.59)	0.69 (0.60, 0.80)	0.17 (0.16, 0.19)	0.52 (0.43, 0.63)	1.38 (1.2, 1.6)	0.35 (0.32, 0.39)	1.04 (0.85, 1.25)	1.85 (1.58, 2.17)	0.35 (0.3, 0.41)	0.19 (0.17, 0.2)	0.16 (0.11, 0.22)	2.42 (1.86, 2.99)	0.91 (0.82, 1)	1.51 (0.93, 2.1)	1.13 (0.96, 1.33)	0.21 (0.18, 0.24)	0.18 (0.17, 0.2)	0.02 (-0.01, 0.06)	3.67 (2.91, 4.42)	2.01 (1.87, 2.15)	1.66 (0.9, 2.41)	0.89 (0.76, 1.03)	0.17 (0.15, 0.2)	0.19 (0.18, 0.21)	-0.02 (-0.05, 0.01)	4.7 (3.88, 5.53)	3.18 (3, 3.36)	1.53 (0.7, 2.36)	0.95 (0.76, 1.19)	0.16 (0.12, 0.19)	0.16 (0.15, 0.17)	-0.01 (-0.04, 0.03)	5.64 (4.63, 6.64)	4.16 (3.94, 4.38)	1.48 (0.48, 2.48)
	Interstitial lung disease (ILD)	2.50 (1.97, 3.18)	0.06 (0.05, 0.07)	0.02 (0.02, 0.03)	0.04 (0.02, 0.05)	0.12 (0.09, 0.15)	0.05 (0.04, 0.05)	0.07 (0.05, 0.1)	2.06 (1.59, 2.67)	0.05 (0.04, 0.06)	0.02 (0.02, 0.03)	0.03 (0.01, 0.04)	0.27 (-0.13, 0.66)	0.12 (0.06, 0.18)	0.15 (-0.25, 0.54)	1.52 (1.29, 1.79)	0.04 (0.03, 0.04)	0.02 (0.02, 0.03)	0.01 (0.01, 0.02)	0.49 (0.01, 0.97)	0.27 (0.17, 0.37)	0.22 (-0.28, 0.72)	1.23 (1.03, 1.46)	0.03 (0.03, 0.04)	0.03 (0.03, 0.03)	0.01 (0, 0.01)	0.7 (0.12, 1.27)	0.43 (0.31, 0.56)	0.26 (-0.34, 0.86)	1.26 (0.93, 1.7)	0.03 (0.02, 0.04)	0.03 (0.02, 0.03)	0.01 (0, 0.02)	0.89 (0.12, 1.67)	0.59 (0.43, 0.75)	0.3 (-0.48, 1.09)
Models were weighted for age, race, sex, ADI, the number in the two years prior to enrollment of outpatient visits within 6 month increments, inpatient visits within 6 month increments, unique medication prescriptions within 6 month increments, and routine blood chemistry panels within 6 month increments, utilization of Medicare, prior history of receiving an influenza vaccination, smoking status…

## Sheet: Table S6
Supplementary Table 6: Risks, incidence, and DALYs of post-acute sequelae overall and by organ system in those with COVID-19 not hospitalized during the acute phase compared to the non-infected control.
Outcome	30 - 90 days after infection							91 - 180 days after infection							181 - 360 days after infection							361 - 540 days after infection							541 - 720 days after infection								Summary measuremnts
	Relative Risk (95% CI)	DALYs in non-hospitalized COVID-19 per 1000 persons per 30 days (95% CI)	DALYs in the control per 1000 persons per 30 days (95% CI)	DALYs due to non-hospitalized COVID-19 per 1000 persons per 30 days (95% CI)	Cumulative DALYs in non-hospitalized COVID-19 per 1000 persons at 90 days (95% CI)	Cumulative DALYs in the control per 1000 persons at 90 days (95% CI)	Cumulative DALYs due to non-hospitalized COVID-19 per 1000 persons at 90 days (95% CI)	Relative Risk (95% CI)	DALYs in non-hospitalized COVID-19 per 1000 persons per 30 days (95% CI)	DALYs in the control per 1000 persons per 30 days (95% CI)	DALYs due to non-hospitalized COVID-19 per 1000 persons per 30 days (95% CI)	Cumulative DALYs in non-hospitalized COVID-19 per 1000 persons at 180 days (95% CI)	Cumulative DALYs in the control per 1000 persons at 180 days (95% CI)	Cumulative DALYs due to non-hospitalized COVID-19 per 1000 persons at 180 days (95% CI)	Relative Risk (95% CI)	DALYs in non-hospitalized COVID-19 per 1000 persons per 30 days (95% CI)	DALYs in the control per 1000 persons per 30 days (95% CI)	DALYs due to non-hospitalized COVID-19 per 1000 persons per 30 days (95% CI)	Cumulative DALYs in non-hospitalized COVID-19 per 1000 persons at 360 days (95% CI)	Cumulative DALYs in the control per 1000 persons at 360 days (95% CI)	Cumulative DALYs due to non-hospitalized COVID-19 per 1000 persons at 360 days (95% CI)	Relative Risk (95% CI)	DALYs in non-hospitalized COVID-19 per 1000 persons per 30 days (95% CI)	DALYs in the control per 1000 persons per 30 days (95% CI)	DALYs due to non-hospitalized COVID-19 per 1000 persons per 30 days (95% CI)	Cumulative DALYs in non-hospitalized COVID-19 per 1000 persons at 540 days (95% CI)	Cumulative DALYs in the control per 1000 persons at 540 days (95% CI)	Cumulative DALYs due to non-hospitalized COVID-19 per 1000 persons at 540 days (95% CI)	Relative Risk (95% CI)	DALYs in non-hospitalized COVID-19 per 1000 persons per 30 days (95% CI)	DALYs in the control per 1000 persons per 30 days (95% CI)	DALYs due to non-hospitalized COVID-19 per 1000 persons per 30 days (95% CI)	Cumulative DALYs in non-hospitalized COVID-19 per 1000 persons at 720 days (95% CI)	Cumulative DALYs in the control per 1000 persons at 720 days (95% CI)	Cumulative DALYs due to non-hospitalized COVID-19 per 1000 persons at 720 days (95% CI)	Cumulative incidence due to non-hospitalized COVID-19 per 1000 persons at 720 days (95% CI)	Absolute difference of the cumulative DALYs between first and second year (95% CI)	Precentage of the cumulative DALYs contributed from the first year (95% CI)	Precentage of the cumulative DALYs contributed from the second year (95% CI)
PASC	1.28 (1.25, 1.31)	62.48 (61.14, 63.74)	48.76 (48.42, 49.1)	13.69 (12.27, 15.08)	124.95 (122.29, 127.49)	97.51 (96.84, 98.2)	27.38 (24.53, 30.17)	1.15 (1.12, 1.18)	37.41 (36.55, 38.37)	32.67 (32.41, 32.93)	4.74 (3.81, 5.75)	237.19 (233.16, 241.12)	195.49 (194.47, 196.59)	41.71 (37.61, 45.61)	1.12 (1.1, 1.15)	28.39 (27.8, 29.04)	25.3 (25.11, 25.49)	3.09 (2.46, 3.72)	407.51 (401.77, 413.18)	347.38 (345.54, 349.02)	60.19 (54.38, 66.18)	1.1 (1.07, 1.13)	23.5 (22.88, 24.12)	21.27 (21.1, 21.45)	2.23 (1.59, 2.84)	548.47 (541.78, 555.63)	474.99 (472.88, 477.13)	73.51 (66.35, 80.79)	1.06 (1.02, 1.1)	21.26 (20.48, 22.04)	20.08 (19.83, 20.33)	1.17 (0.4, 1.99)	676.05 (667.31, 684.71)	595.47 (592.88, 598.11)	80.44 (71.6, 89.64)	70.8 (57.8, 84)	39.83 ( 31.11 , 48.11 )	74.72 ( 69.02 , 81.1 )	25.28 ( 18.9 , 30.98 )
Neurological	1.48 (1.32, 1.66)	8.98 (8.07, 9.91)	6.03 (5.82, 6.27)	2.93 (1.96, 3.93)	17.95 (16.15, 19.83)	12.07 (11.64, 12.54)	5.86 (3.92, 7.86)	1.17 (1.07, 1.28)	7.68 (7.11, 8.36)	6.59 (6.4, 6.78)	1.1 (0.48, 1.83)	41.04 (38.4, 43.76)	31.82 (31.12, 32.59)	9.24 (6.53, 11.91)	1.21 (1.14, 1.29)	7.93 (7.47, 8.43)	6.53 (6.39, 6.67)	1.39 (0.92, 1.88)	88.57 (84.69, 92.63)	71.04 (69.83, 72.19)	17.61 (13.59, 21.87)	1.13 (1.05, 1.21)	6.86 (6.38, 7.34)	6.08 (5.95, 6.2)	0.78 (0.29, 1.26)	129.72 (124.99, 134.59)	107.49 (106.02, 108.99)	22.21 (17.3, 27.25)	1.05 (0.95, 1.15)	6.37 (5.8, 6.95)	6.08 (5.89, 6.27)	0.28 (-0.29, 0.91)	167.86 (162.04, 174.06)	143.97 (142.15, 145.82)	23.83 (17.72, 30.37)	32 (28.1, 36.1)	11.25 ( 4.72 , 17.32 )	73.58 ( 59.69 , 91.11 )	26.42 ( 8.89 , 40.31 )
Cardiovascular	1.69 (1.56, 1.83)	5.97 (5.55, 6.38)	3.52 (3.42, 3.63)	2.44 (2, 2.88)	11.94 (11.09, 12.77)	7.04 (6.83, 7.27)	4.89 (3.99, 5.76)	1.29 (1.19, 1.39)	4.68 (4.37, 5.03)	3.64 (3.55, 3.72)	1.04 (0.71, 1.41)	25.96 (24.61, 27.35)	17.95 (17.63, 18.32)	8.01 (6.64, 9.4)	1.15 (1.09, 1.21)	3.96 (3.77, 4.17)	3.43 (3.37, 3.5)	0.53 (0.33, 0.73)	49.72 (47.82, 51.58)	38.57 (37.98, 39.11)	11.17 (9.3, 13.13)	1.13 (1.06, 1.2)	3.67 (3.46, 3.88)	3.25 (3.19, 3.31)	0.42 (0.2, 0.64)	71.74 (69.6, 74.07)	58.04 (57.35, 58.75)	13.69 (11.39, 16.12)	1.04 (0.96, 1.14)	3.37 (3.09, 3.66)	3.23 (3.14, 3.32)	0.14 (-0.14, 0.45)	91.94 (89.16, 94.97)	77.41 (76.54, 78.29)	14.5 (11.56, 17.62)	14.3 (10.7, 17.3)	7.82 ( 4.77 , 10.72 )	76.84 ( 65.91 , 90.98 )	23.16 ( 9.02 , 34.09 )
Coagulation	2.27 (2.12, 2.43)	4.1 (3.86, 4.33)	1.8 (1.75, 1.85)	2.3 (2.05, 2.53)	8.2 (7.73, 8.67)	3.6 (3.51, 3.71)	4.6 (4.1, 5.07)	1.42 (1.34, 1.52)	2.66 (2.52, 2.83)	1.87 (1.83, 1.91)	0.79 (0.64, 0.98)	16.2 (15.51, 16.89)	9.21 (9.06, 9.38)	6.98 (6.28, 7.67)	1.14 (1.08, 1.19)	1.87 (1.79, 1.96)	1.64 (1.61, 1.67)	0.23 (0.14, 0.32)	27.41 (26.52, 28.28)	19.08 (18.82, 19.31)	8.34 (7.45, 9.26)	1.12 (1.06, 1.18)	1.69 (1.6, 1.78)	1.51 (1.48, 1.53)	0.18 (0.09, 0.27)	37.55 (36.57, 38.62)	28.13 (27.82, 28.43)	9.42 (8.38, 10.52)	1.14 (1.06, 1.23)	1.72 (1.6, 1.84)	1.5 (1.47, 1.54)	0.21 (0.09, 0.35)	47.86 (46.62, 49.19)	37.15 (36.78, 37.51)	10.71 (9.41, 12.1)	9.5 (6.8, 13.3)	5.98 ( 4.62 , 7.26 )	77.77 ( 71.17 , 85.44 )	22.23 ( 14.56 , 28.83 )
Mental Health	1.08 (1.06, 1.1)	27.77 (27.27, 28.25)	25.63 (25.48, 25.79)	2.13 (1.59, 2.66)	55.54 (54.54, 56.5)	51.26 (50.97, 51.57)	4.26 (3.17, 5.31)	1.04 (1.01, 1.07)	13.49 (13.15, 13.86)	12.97 (12.88, 13.06)	0.52 (0.16, 0.92)	96.02 (94.5, 97.48)	90.16 (89.74, 90.6)	5.86 (4.35, 7.36)	1.02 (0.99, 1.04)	8.37 (8.19, 8.56)	8.22 (8.15, 8.28)	0.15 (-0.05, 0.34)	146.22 (144.28, 148.1)	139.49 (138.83, 140.08)	6.74 (4.75, 8.76)	1.02 (1, 1.05)	6.11 (5.95, 6.28)	5.98 (5.93, 6.04)	0.13 (-0.02, 0.29)	182.9 (180.5, 185.26)	175.38 (174.65, 176.11)	7.49 (5.05, 9.89)	1.02 (0.98, 1.07)	5.36 (5.13, 5.6)	5.23 (5.15, 5.3)	0.13 (-0.11, 0.38)	214.99 (211.86, 218.29)	206.74 (205.87, 207.58)	8.26 (5.11, 11.61)	38.6 (32.4, 46.1)	4.63 ( 1.71 , 7.34 )	75.93 ( 60.11 , 97.62 )	24.07 ( 2.38 , 39.89 )
Pulmonary	3.01 (2.84, 3.19)	2.11 (2, 2.21)	0.7 (0.68, 0.72)	1.41 (1.3, 1.51)	4.22 (4.01, 4.43)	1.4 (1.36, 1.44)	2.82 (2.61, 3.03)	1.77 (1.67, 1.89)	1.28 (1.21, 1.35)	0.72 (0.7, 0.74)	0.56 (0.49, 0.63)	8.05 (7.74, 8.35)	3.56 (3.5, 3.62)	4.49 (4.18, 4.8)	1.41 (1.35, 1.48)	1.01 (0.97, 1.06)	0.72 (0.71, 0.73)	0.3 (0.25, 0.34)	14.12 (13.7, 14.53)	7.86 (7.76, 7.95)	6.26 (5.86, 6.69)	1.22 (1.16, 1.27)	0.92 (0.88, 0.96)	0.76 (0.75, 0.77)	0.16 (0.12, 0.2)	19.64 (19.19, 20.12)	12.41 (12.29, 12.53)	7.23 (6.76, 7.72)	1.22 (1.14, 1.3)	0.85 (0.8, 0.9)	0.7 (0.68, 0.71)	0.15 (0.1, 0.21)	24.75 (24.2, 25.34)	16.6 (16.45, 16.75)	8.15 (7.57, 8.75)	26.6 (20.7, 33.7)	4.37 ( 3.78 , 4.93 )	76.79 ( 72.95 , 80.79 )	23.21 ( 19.21 , 27.05 )
Fatigue	2.27 (2.09, 2.46)	1.19 (1.11, 1.27)	0.52 (0.51, 0.54)	0.67 (0.58, 0.75)	2.39 (2.22, 2.55)	1.05 (1.01, 1.09)	1.34 (1.16, 1.5)	1.55 (1.45, 1.67)	0.87 (0.82, 0.93)	0.56 (0.55, 0.58)	0.31 (0.26, 0.37)	5 (4.77, 5.24)	2.73 (2.68, 2.79)	2.27 (2.03, 2.51)	1.27 (1.2, 1.33)	0.73 (0.7, 0.77)	0.58 (0.57, 0.59)	0.15 (0.12, 0.19)	9.38 (9.06, 9.7)	6.19 (6.1, 6.28)	3.19 (2.88, 3.53)	1.21 (1.14, 1.28)	0.66 (0.62, 0.7)	0.54 (0.53, 0.55)	0.12 (0.08, 0.15)	13.34 (12.97, 13.72)	9.45 (9.34, 9.56)	3.88 (3.5, 4.28)	1.21 (1.11, 1.31)	0.67 (0.62, 0.72)	0.55 (0.54, 0.57)	0.11 (0.06, 0.17)	17.36 (16.88, 17.87)	12.78 (12.65, 12.91)	4.57 (4.08, 5.09)	14.6 (10.9, 17.8)	1.81 ( 1.28 , 2.3 )	69.79 ( 63.79 , 76.46 )	30.21 ( 23.54 , 36.21 )
Gastrointestinal	1.29 (1.2, 1.38)	1.02 (0.96, 1.08)	0.79 (0.77, 0.81)	0.23 (0.16, 0.3)	2.05 (1.93, 2.17)	1.58 (1.55, 1.63)	0.46 (0.33, 0.6)	1.24 (1.18, 1.31)	0.99 (0.95, 1.05)	0.8 (0.79, 0.82)	0.19 (0.14, 0.25)	5.03 (4.84, 5.23)	3.99 (3.93, 4.05)	1.05 (0.85, 1.24)	1.21 (1.16, 1.25)	0.93 (0.89, 0.96)	0.77 (0.76, 0.78)	0.16 (0.12, 0.19)	10.58 (10.29, 10.88)	8.59 (8.49, 8.68)	2 (1.7, 2.31)	1.21 (1.16, 1.27)	0.87 (0.83, 0.9)	0.71 (0.7, 0.72)	0.15 (0.11, 0.19)	15.78 (15.41, 16.16)	12.87 (12.75, 12.99)	2.91 (2.53, 3.3)	1.11 (1.04, 1.18)	0.77 (0.72, 0.82)	0.7 (0.68, 0.71)	0.08 (0.03, 0.13)	20.41 (19.95, 20.89)	17.04 (16.89, 17.19)	3.36 (2.88, 3.87)	33.1 (22.8, 40.3)	0.63 ( 0.13 , 1.09 )	59.4 ( 51.87 , 67.33 )	40.6 ( 32.67 , 48.13 )
Musculoskeletal	1.22 (1.16, 1.29)	1.19 (1.14, 1.25)	0.98 (0.96, 0.99)	0.22 (0.15, 0.28)	2.39 (2.27, 2.5)	1.95 (1.92, 1.99)	0.43 (0.31, 0.55)	1.16 (1.11, 1.21)	1.14 (1.1, 1.19)	0.99 (0.97, 1)	0.15 (0.11, 0.2)	5.8 (5.63, 5.98)	4.91 (4.86, 4.96)	0.89 (0.71, 1.08)	1.16 (1.13, 1.19)	1.05 (1.02, 1.08)	0.91 (0.9, 0.92)	0.14 (0.12, 0.18)	12.12 (11.87, 12.37)	10.35 (10.28, 10.43)	1.77 (1.51, 2.03)	1.19 (1.15, 1.23)	0.96 (0.93, 0.99)	0.8 (0.79, 0.81)	0.16 (0.12, 0.19)	17.87 (17.56, 18.18)	15.17 (15.08, 15.26)	2.69 (2.38, 3.02)	1.11 (1.06, 1.17)	0.8 (0.76, 0.84)	0.72 (0.71, 0.73)	0.08 (0.04, 0.12)	22.65 (22.27, 23.04)	19.48 (19.37, 19.58)	3.17 (2.78, 3.57)	12.3 (9, 17.1)	0.36 ( -0.08 , 0.77 )	55.65 ( 48.75 , 62.71 )	44.35 ( 37.29 , 51.25 )
Kidney	1.29 (1.18, 1.41)	1.8 (1.66, 1.94)	1.39 (1.35, 1.43)	0.41 (0.25, 0.57)	3.6 (3.32, 3.89)	2.78 (2.7, 2.87)	0.82 (0.51, 1.14)	1.1 (1.02, 1.19)	1.58 (1.47, 1.71)	1.44 (1.41, 1.48)	0.14 (0.03, 0.28)	8.35 (7.91, 8.81)	7.1 (6.98, 7.25)	1.25 (0.79, 1.72)	1.07 (1.01, 1.12)	1.45 (1.38, 1.53)	1.36 (1.34, 1.39)	0.09 (0.01, 0.17)	17.06 (16.42, 17.72)	15.29 (15.07, 15.49)	1.78 (1.11, 2.49)	0.99 (0.93, 1.05)	1.19 (1.12, 1.26)	1.2 (1.18, 1.23)	-0.01 (-0.09, 0.06)	24.21 (23.48, 24.98)	22.52 (22.25, 22.78)	1.69 (0.91, 2.49)	0.99 (0.9, 1.09)	1.08 (0.98, 1.17)	1.09 (1.05, 1.12)	-0.01 (-0.11, 0.09)	30.66 (29.72, 31.65)	29.03 (28.72, 29.34)	1.62 (0.66, 2.66)	9.1 (4.7, 14.2)	1.93 ( 0.86 , 2.93 )	109.07 ( 73.71 , 212.88 )	-9.07 ( -112.88 , 26.29 )
Diabetes	1.61 (1.43, 1.8)	0.45 (0.4, 0.5)	0.28 (0.27, 0.29)	0.17 (0.12, 0.22)	0.9 (0.81, 0.99)	0.56 (0.54, 0.58)	0.34 (0.24, 0.44)	1.14 (1.03, 1.26)	0.3 (0.28, 0.33)	0.27 (0.26, 0.27)	0.04 (0.01, 0.07)	1.81 (1.68, 1.94)	1.36 (1.33, 1.39)	0.45 (0.33, 0.58)	1.09 (1.01, 1.17)	0.28 (0.26, 0.3)	0.25 (0.25, 0.26)	0.02 (0, 0.04)	3.47 (3.3, 3.65)	2.89 (2.84, 2.93)	0.59 (0.42, 0.77)	1.2 (1.1, 1.29)	0.26 (0.24, 0.28)	0.22 (0.21, 0.22)	0.04 (0.02, 0.06)	5.04 (4.84, 5.26)	4.2 (4.14, 4.25)	0.84 (0.63, 1.06)	1.13 (1.01, 1.26)	0.23 (0.2, 0.25)	0.2 (0.19, 0.21)	0.03 (0, 0.05)	6.4 (6.16, 6.67)	5.4 (5.34, 5.47)	1 (0.74, 1.27)	9.1 (5.7, 13.9)	0.18 ( -0.11 , 0.43 )	58.77 ( 44.7 , 73.85 )	41.23 ( 26.15 , 55.3 )
Models were weighted for age, race, sex, ADI, the number in the two years prior to enrollment of outpatient visits within 6 month increments, inpatient visits within 6 month increments, unique medication prescriptions within 6 month increments, and routine blood chemistry panels within 6 month increments, utilization of Medicare, prior history of receiving an influenza vaccination, smoking status…

## Sheet: Table S7
Supplementary Table 7: Risks and DALYs of post-acute sequelae in those with COVID-19 hospitalized during the acute phase compared to the non-infected control.
		30-90 days after infection							91-180 days after infection							181-360 days after infection							361-540 days after infection							541-720 days after infection
Organ System	Sequela	Relative risk (95% CI)	DALYs in hospitalized COVID-19 per 1000 persons per 30 days (95% CI)	DALYs in the control per 1000 persons per 30 days (95% CI)	DALYs due to hospitalized COVID-19 per 1000 persons per 30 days (95% CI)	Cumulative DALYs in hospitalized COVID-19 per 1000 persons at 90 days (95% CI)	Cumulative DALYs in the control per 1000 persons at 90 days (95% CI)	Cumulative DALYs due to hospitalized COVID-19 per 1000 persons at 90 days (95% CI)	Relative risk (95% CI)	DALYs in hospitalized COVID-19 per 1000 persons per 30 days (95% CI)	DALYs in the control per 1000 persons per 30 days (95% CI)	DALYs due to hospitalized COVID-19 per 1000 persons per 30 days (95% CI)	Cumulative DALYs in hospitalized COVID-19 per 1000 persons at 180 days (95% CI)	Cumulative DALYs in the control per 1000 persons at 180 days (95% CI)	Cumulative DALYs due to hospitalized COVID-19 per 1000 persons at 180 days (95% CI)	Relative risk (95% CI)	DALYs in hospitalized COVID-19 per 1000 persons per 30 days (95% CI)	DALYs in the control per 1000 persons per 30 days (95% CI)	DALYs due to hospitalized COVID-19 per 1000 persons per 30 days (95% CI)	Cumulative DALYs in hospitalized COVID-19 per 1000 persons at 360 days (95% CI)	Cumulative DALYs in the control per 1000 persons at 360 days (95% CI)	Cumulative DALYs due to hospitalized COVID-19 per 1000 persons at 360 days (95% CI)	Relative risk (95% CI)	DALYs in hospitalized COVID-19 per 1000 persons per 30 days (95% CI)	DALYs in the control per 1000 persons per 30 days (95% CI)	DALYs due to hospitalized COVID-19 per 1000 persons per 30 days (95% CI)	Cumulative DALYs in hospitalized COVID-19 per 1000 persons at 540 days (95% CI)	Cumulative DALYs in the control per 1000 persons at 540 days (95% CI)	Cumulative DALYs due to hospitalized COVID-19 per 1000 persons at 540 days (95% CI)	Relative risk (95% CI)	DALYs in hospitalized COVID-19 per 1000 persons per 30 days (95% CI)	DALYs in the control per 1000 persons per 30 days (95% CI)	DALYs due to hospitalized COVID-19 per 1000 persons per 30 days (95% CI)	Cumulative DALYs in hospitalized COVID-19 per 1000 persons at 720 days (95% CI)	Cumulative DALYs in the control per 1000 persons at 720 days (95% CI)	Cumulative DALYs due to hospitalized COVID-19 per 1000 persons at 720 days (95% CI)
Death	Death*	6.25 (5.37, 7.27)	23.68 (20.35, 27.55)	3.79 (3.66, 3.93)	19.89 (16.56, 23.76)	47.37 (40.7, 55.1)	7.38 (7.32, 7.85)	39.79 (33.12, 47.52)	1.75 (1.41, 2.17)	6.14 (4.95, 7.61)	3.51 (3.39, 3.62)	2.63 (1.44, 4.1)	65.78 (57.2, 74.37)	18.1 (17.83, 18.37)	47.68 (39.02, 56.35)	1.41 (1.33, 1.50)	4.95 (4.67, 5.26)	3.51 (3.41, 3.61)	1.44 (1.16, 1.75)	95.47 (86.94, 104.01)	39.16 (38.73, 39.59)	56.32 (47.82, 64.81)	1.42 (1.18, 1.71)	5.03 (4.18, 6.06)	3.54 (3.45, 3.64)	1.49 (0.64, 2.52)	125.66 (114.93, 136.39)	60.42 (59.89, 60.94)	65.24 (54.46, 76.03)	1.29 (1.05, 1.58)	4.13 (3.36, 5.06)	3.2 (3.13, 3.27)	0.93 (0.16, 1.86)	150.44 (138.17, 162.7)	79.62 (78.97, 80.27)	70.81 (58.46, 83.16)
Hospitalization	Hospitalization*	6.83 (6.29, 7.41)	40.09 (36.92, 43.49)	5.87 (5.72, 6.03)	34.22 (31.05, 37.62)	80.18 (73.84, 86.99)	11.74 (11.44, 12.05)	68.44 (62.1, 75.25)	3.14 (2.87, 3.44)	19.65 (17.96, 21.53)	6.26 (6.12, 6.4)	13.39 (11.7, 15.27)	139.13 (130.46, 147.8)	30.51 (30.18, 30.85)	108.62 (99.95, 117.29)	2.66 (2.47, 2.87)	15.51 (14.4, 16.73)	5.83 (5.72, 5.94)	9.68 (8.57, 10.9)	232.18 (221.68, 242.68)	65.49 (64.98, 66.01)	166.69 (156.21, 177.16)	2.64 (2.45, 2.85)	14.93 (13.85, 16.11)	5.65 (5.55, 5.76)	9.27 (8.2, 10.46)	321.73 (308.72, 334.74)	99.42 (98.78, 100.06)	222.32 (209.29, 235.34)	2.57 (2.31, 2.85)	14.35 (12.9, 15.91)	5.58 (5.49, 5.68)	8.77 (7.31, 10.33)	407.83 (391.41, 424.24)	132.92 (132.12, 133.71)	274.91 (258.61, 291.22)
Cardiovascular	Acute coronary disease (ACD)	18.32 (13.23, 25.38)	7.65 (5.53, 10.6)	0.42 (0.38, 0.46)	7.24 (5.11, 10.18)	15.31 (11.05, 21.2)	0.84 (0.76, 0.92)	14.47 (10.22, 20.37)	4.31 (3.03, 6.14)	2.04 (1.44, 2.91)	0.47 (0.44, 0.51)	1.57 (0.96, 2.44)	21.44 (15.95, 26.93)	2.26 (2.17, 2.35)	19.18 (13.66, 24.7)	1.83 (1.38, 2.43)	0.86 (0.65, 1.14)	0.47 (0.44, 0.51)	0.39 (0.18, 0.67)	26.61 (20.95, 32.27)	5.08 (4.94, 5.23)	21.53 (15.91, 27.15)	1.91 (1.5, 2.42)	0.91 (0.71, 1.15)	0.47 (0.44, 0.51)	0.43 (0.24, 0.67)	32.05 (26.13, 37.97)	7.93 (7.75, 8.12)	24.12 (18.17, 30.06)	1.45 (1.03, 2.05)	0.68 (0.48, 0.96)	0.47 (0.44, 0.5)	0.21 (0.01, 0.49)	36.13 (30, 42.26)	10.75 (10.52, 10.97)	25.38 (19.32, 31.45)
	Angina	5.2 (2.92, 9.23)	2.08 (1.17, 3.69)	0.4 (0.36, 0.44)	1.68 (0.77, 3.29)	4.16 (2.34, 7.38)	0.8 (0.72, 0.88)	3.36 (1.54, 6.58)	3.09 (2.12, 4.49)	1.42 (0.97, 2.06)	0.46 (0.42, 0.5)	0.96 (0.51, 1.6)	8.41 (5.25, 11.57)	2.18 (2.09, 2.26)	6.24 (3.06, 9.41)	2.03 (1.48, 2.77)	0.88 (0.64, 1.2)	0.43 (0.4, 0.47)	0.45 (0.21, 0.76)	13.67 (10.31, 17.04)	4.77 (4.63, 4.91)	8.91 (5.52, 12.29)	1.79 (1.33, 2.4)	0.68 (0.51, 0.91)	0.38 (0.35, 0.41)	0.3 (0.13, 0.53)	17.76 (14.02, 21.5)	7.05 (6.88, 7.23)	10.71 (6.93, 14.49)	2.32 (1.63, 3.31)	0.82 (0.58, 1.17)	0.35 (0.33, 0.38)	0.47 (0.22, 0.82)	22.69 (18.52, 26.86)	9.18 (8.97, 9.39)	13.51 (9.28, 17.74)
	Atrial fibrillation	16.34 (13.31, 20.05)	1.97 (1.61, 2.42)	0.12 (0.11, 0.13)	1.85 (1.49, 2.3)	3.94 (3.21, 4.84)	0.24 (0.23, 0.26)	3.7 (2.97, 4.6)	3.22 (2.52, 4.11)	0.39 (0.31, 0.5)	0.12 (0.12, 0.13)	0.27 (0.19, 0.38)	5.12 (-1.81, 12.06)	0.61 (0.47, 0.74)	4.51 (-2.4, 11.42)	1.79 (1.45, 2.21)	0.21 (0.17, 0.26)	0.12 (0.11, 0.12)	0.09 (0.05, 0.14)	6.37 (-0.8, 13.54)	1.31 (1.09, 1.52)	5.07 (-2.16, 12.29)	1.49 (1.14, 1.95)	0.17 (0.13, 0.22)	0.12 (0.11, 0.12)	0.06 (0.02, 0.11)	7.4 (-0.26, 15.06)	2 (1.73, 2.27)	5.4 (-2.23, 13.04)	1.63 (1.09, 2.43)	0.18 (0.12, 0.26)	0.11 (0.1, 0.11)	0.07 (0.01, 0.16)	8.46 (-0.06, 16.99)	2.65 (2.32, 2.98)	5.82 (-2.83, 14.46)
	Atrial flutter	10.67 (6.13, 18.57)	0.14 (0.08, 0.24)	0.01 (0.01, 0.02)	0.12 (0.07, 0.23)	0.27 (0.16, 0.48)	0.03 (0.02, 0.03)	0.25 (0.13, 0.45)	3.42 (2.07, 5.66)	0.05 (0.03, 0.08)	0.01 (0.01, 0.02)	0.03 (0.01, 0.06)	0.42 (-1, 1.83)	0.07 (0.02, 0.11)	0.35 (-1.07, 1.77)	1.48 (0.86, 2.53)	0.02 (0.01, 0.04)	0.01 (0.01, 0.02)	0.01 (0, 0.02)	0.54 (-0.95, 2.04)	0.15 (0.08, 0.23)	0.39 (-1.13, 1.91)	1.27 (0.75, 2.14)	0.02 (0.01, 0.03)	0.01 (0.01, 0.02)	0 (0, 0.02)	0.65 (-0.95, 2.24)	0.23 (0.14, 0.32)	0.41 (-1.17, 1.99)	0.79 (0.49, 1.28)	0.01 (0.01, 0.02)	0.01 (0.01, 0.02)	0 (-0.01, 0)	0.71 (-0.89, 2.31)	0.32 (0.2, 0.43)	0.39 (-1.23, 2.02)
	Bradycardia	8.72 (7.03, 10.81)	0.7 (0.57, 0.87)	0.08 (0.07, 0.09)	0.62 (0.49, 0.79)	1.41 (1.14, 1.75)	0.16 (0.15, 0.17)	1.25 (0.97, 1.58)	2.24 (1.62, 3.11)	0.21 (0.15, 0.29)	0.09 (0.09, 0.1)	0.11 (0.06, 0.19)	2.03 (-1.05, 5.11)	0.44 (0.32, 0.55)	1.59 (-1.49, 4.67)	1.75 (1.39, 2.2)	0.17 (0.14, 0.22)	0.1 (0.09, 0.1)	0.07 (0.04, 0.12)	3.06 (-0.36, 6.49)	1.03 (0.84, 1.22)	2.03 (-1.41, 5.48)	1.81 (1.46, 2.24)	0.16 (0.13, 0.19)	0.09 (0.08, 0.09)	0.07 (0.04, 0.11)	4 (0.15, 7.85)	1.55 (1.31, 1.78)	2.45 (-1.45, 6.36)	1.51 (1.25, 1.80)	0.13 (0.11, 0.16)	0.09 (0.09, 0.09)	0.05 (0.02, 0.07)	4.81 (0.65, 8.97)	2.08 (1.79, 2.37)	2.73 (-1.48, 6.93)
	Cardiac arrest	34.78 (23.43, 51.62)	1.95 (1.31, 2.89)	0.06 (0.04, 0.08)	1.89 (1.26, 2.84)	3.9 (2.62, 5.78)	0.11 (0.08, 0.16)	3.78 (2.51, 5.67)	14.3 (4.1, 49.81)	0.57 (0.16, 1.99)	0.04 (0.03, 0.05)	0.53 (0.12, 1.95)	5.61 (2.45, 8.77)	0.23 (0.2, 0.26)	5.38 (2.22, 8.53)	1.17 (0.68, 2.01)	0.06 (0.03, 0.1)	0.05 (0.04, 0.06)	0.01 (-0.02, 0.05)	5.95 (2.81, 9.09)	0.52 (0.47, 0.57)	5.43 (2.29, 8.57)	1.94 (0.94, 4.02)	0.11 (0.05, 0.23)	0.06 (0.04, 0.07)	0.05 (0, 0.17)	6.61 (3.45, 9.76)	0.86 (0.8, 0.92)	5.75 (2.58, 8.92)	1.39 (0.67, 2.88)	0.06 (0.03, 0.13)	0.05 (0.04, 0.06)	0.02 (-0.02, 0.09)	6.99 (3.78, 10.2)	1.14 (1.06, 1.21)	5.86 (2.64, 9.07)
	Cariogenic shock	19.41 (10.38, 36.29)	0.55 (0.29, 1.03)	0.03 (0.02, 0.04)	0.52 (0.27, 1)	1.1 (0.59, 2.06)	0.06 (0.04, 0.08)	1.04 (0.53, 2)	6.51 (2.92, 14.51)	0.2 (0.09, 0.45)	0.03 (0.02, 0.04)	0.17 (0.06, 0.42)	1.7 (0.84, 2.56)	0.15 (0.13, 0.17)	1.55 (0.69, 2.41)	2.15 (1.13, 4.1)	0.08 (0.04, 0.15)	0.04 (0.03, 0.05)	0.04 (0, 0.11)	2.18 (1.29, 3.07)	0.37 (0.33, 0.41)	1.81 (0.91, 2.7)	1.89 (0.97, 3.67)	0.07 (0.04, 0.14)	0.04 (0.03, 0.05)	0.03 (0, 0.1)	2.6 (1.64, 3.56)	0.59 (0.55, 0.64)	2.01 (1.04, 2.97)	1.84 (0.64, 5.28)	0.06 (0.02, 0.18)	0.03 (0.03, 0.04)	0.03 (-0.01, 0.15)	2.98 (1.9, 4.06)	0.8 (0.74, 0.86)	2.18 (1.07, 3.29)
	Heart failure	13.13 (10.76, 16.01)	16.89 (13.84, 20.6)	1.29 (1.22, 1.36)	15.6 (12.56, 19.31)	33.78 (27.68, 41.19)	2.57 (2.43, 2.72)	31.21 (25.11, 38.62)	3 (2.43, 3.7)	3.9 (3.16, 4.82)	1.3 (1.24, 1.37)	2.6 (1.86, 3.51)	45.5 (38.39, 52.6)	6.48 (6.32, 6.63)	39.02 (31.89, 46.15)	2 (1.63, 2.46)	2.45 (2, 3.02)	1.23 (1.17, 1.28)	1.23 (0.77, 1.79)	60.22 (52.66, 67.77)	13.84 (13.59, 14.08)	46.38 (38.84, 53.92)	1.95 (1.57, 2.43)	2.28 (1.84, 2.84)	1.17 (1.12, 1.22)	1.11 (0.67, 1.67)	73.91 (65.65, 82.17)	20.86 (20.56, 21.16)	53.05 (44.78, 61.32)	1.47 (1.1, 1.95)	1.62 (1.21, 2.15)	1.1 (1.06, 1.14)	0.52 (0.11, 1.05)	83.62 (74.82, 92.42)	27.47 (27.1, 27.84)	56.15 (47.21, 65.1)
	Ischemic cardiomyopathy (ICM)	6.19 (4.42, 8.66)	1.09 (0.78, 1.53)	0.18 (0.16, 0.2)	0.92 (0.6, 1.35)	2.19 (1.56, 3.06)	0.35 (0.31, 0.4)	1.83 (1.21, 2.71)	2.43 (1.35, 4.4)	0.43 (0.24, 0.78)	0.18 (0.16, 0.2)	0.25 (0.06, 0.61)	3.48 (1.94, 5.03)	0.89 (0.82, 0.95)	2.6 (1.05, 4.14)	2.05 (1.52, 2.76)	0.37 (0.28, 0.5)	0.18 (0.16, 0.2)	0.19 (0.09, 0.32)	5.72 (3.99, 7.45)	1.98 (1.87, 2.08)	3.74 (2, 5.48)	1.97 (1.41, 2.75)	0.34 (0.24, 0.47)	0.17 (0.15, 0.19)	0.17 (0.07, 0.3)	7.74 (5.73, 9.74)	3 (2.87, 3.13)	4.73 (2.72, 6.75)	1.18 (0.73, 1.91)	0.19 (0.12, 0.31)	0.16 (0.15, 0.17)	0.03 (-0.04, 0.15)	8.87 (6.64, 11.09)	3.96 (3.8, 4.12)	4.91 (2.66, 7.15)
	Myocardial infarction (MI)	15.89 (12.98, 19.46)	5.71 (4.67, 7)	0.36 (0.33, 0.4)	5.35 (4.31, 6.64)	11.43 (9.34, 14)	0.72 (0.65, 0.79)	10.71 (8.62, 13.28)	4.32 (3.15, 5.92)	1.75 (1.28, 2.4)	0.41 (0.37, 0.44)	1.34 (0.87, 1.99)	16.68 (13.86, 19.49)	1.93 (1.85, 2.02)	14.74 (11.9, 17.58)	1.78 (1.33, 2.39)	0.72 (0.54, 0.97)	0.4 (0.38, 0.43)	0.32 (0.13, 0.56)	21 (18, 24)	4.36 (4.23, 4.5)	16.64 (13.6, 19.67)	2.13 (1.65, 2.74)	0.88 (0.68, 1.13)	0.41 (0.38, 0.44)	0.47 (0.27, 0.72)	26.27 (22.97, 29.57)	6.83 (6.67, 7)	19.43 (16.09, 22.77)	1.56 (1.08, 2.25)	0.64 (0.44, 0.93)	0.41 (0.39, 0.44)	0.23 (0.03, 0.51)	30.12 (26.41, 33.83)	9.3 (9.09, 9.52)	20.81 (17.12, 24.51)
	Non-ischemic cardiomyopathy (NICM)	7.89 (6.03, 10.32)	2.51 (1.92, 3.28)	0.32 (0.29, 0.35)	2.19 (1.6, 2.96)	5.02 (3.83, 6.56)	0.64 (0.58, 0.7)	4.38 (3.2, 5.92)	4.08 (3.12, 5.33)	1.33 (1.01, 1.73)	0.32 (0.3, 0.35)	1 (0.69, 1.41)	8.99 (6.57, 11.42)	1.61 (1.52, 1.7)	7.38 (4.95, 9.82)	2.1 (1.61, 2.75)	0.69 (0.53, 0.9)	0.33 (0.31, 0.35)	0.36 (0.2, 0.57)	13.13 (10.41, 15.85)	3.58 (3.43, 3.72)	9.55 (6.84, 12.26)	2.63 (1.97, 3.5)	0.79 (0.6, 1.06)	0.3 (0.28, 0.33)	0.49 (0.29, 0.76)	17.89 (14.5, 21.29)	5.39 (5.21, 5.57)	12.5 (9.08, 15.93)	1.15 (0.79, 1.67)	0.35 (0.24, 0.5)	0.3 (0.28, 0.32)	0.05 (-0.06, 0.2)	19.98 (16.32, 23.63)	7.2 (6.98, 7.42)	12.77 (9.06, 16.49)
	Pericarditis	17.54 (11.86, 25.94)	2.89 (1.95, 4.27)	0.16 (0.13, 0.2)	2.72 (1.79, 4.1)	5.77 (3.9, 8.53)	0.33 (0.27, 0.4)	5.44 (3.57, 8.2)	5.47 (2.76, 10.83)	1.05 (0.53, 2.09)	0.19 (0.16, 0.23)	0.86 (0.34, 1.89)	8.93 (7.23, 10.64)	0.91 (0.87, 0.95)	8.03 (6.31, 9.74)	2.38 (1.54, 3.69)	0.48 (0.31, 0.74)	0.2 (0.17, 0.23)	0.28 (0.11, 0.54)	11.8 (9.99, 13.61)	2.11 (2.04, 2.18)	9.69 (7.87, 11.51)	1.55 (0.89, 2.7)	0.32 (0.18, 0.55)	0.2 (0.18, 0.24)	0.11 (-0.02, 0.35)	13.7 (11.79, 15.62)	3.34 (3.25, 3.43)	10.36 (8.44, 12.29)	1.19 (0.56, 2.5)	0.24 (0.11, 0.49)	0.2 (0.18, 0.22)	0.04 (-0.09, 0.3)	15.12 (13.06, 17.17)	4.53 (4.42, 4.63)	10.59 (8.55, 12.63)
	Tachycardia	19.83 (16.41, 23.97)	1.44 (1.19, 1.74)	0.07 (0.07, 0.08)	1.37 (1.12, 1.67)	2.88 (2.38, 3.48)	0.15 (0.13, 0.16)	2.74 (2.24, 3.34)	4.08 (2.87, 5.79)	0.33 (0.24, 0.48)	0.08 (0.08, 0.09)	0.25 (0.15, 0.39)	3.89 (-1.49, 9.26)	0.39 (0.28, 0.5)	3.49 (-1.91, 8.89)	2.34 (1.81, 3.03)	0.18 (0.14, 0.24)	0.08 (0.07, 0.08)	0.1 (0.06, 0.16)	4.98 (-0.7, 10.67)	0.86 (0.69, 1.03)	4.12 (-1.59, 9.84)	2.36 (1.83, 3.04)	0.19 (0.14, 0.24)	0.08 (0.07, 0.08)	0.11 (0.07, 0.16)	6.11 (-0.08, 12.29)	1.34 (1.12, 1.55)	4.77 (-1.35, 10.89)	2.66 (1.8, 3.94)	0.2 (0.13, 0.29)	0.07 (0.07, 0.08)	0.12 (0.06, 0.22)	7.3 (-0.24, 14.84)	1.79 (1.52, 2.05)	5.51 (-2.1, 13.13)
	Ventricular arrhythmias	16.99 (12.03, 24)	0.82 (0.58, 1.15)	0.05 (0.04, 0.05)	0.77 (0.53, 1.11)	1.63 (1.16, 2.31)	0.1 (0.09, 0.11)	1.54 (1.06, 2.21)	4.67 (3.31, 6.61)	0.23 (0.17, 0.33)	0.05 (0.05, 0.05)	0.18 (0.12, 0.28)	2.34 (-2.73, 7.4)	0.25 (0.16, 0.33)	2.09 (-3.01, 7.19)	1.58 (1.22, 2.06)	0.09 (0.07, 0.11)	0.05 (0.05, 0.06)	0.03 (0.01, 0.06)	2.86 (-2.31, 8.02)	0.57 (0.43, 0.72)	2.28 (-2.9, 7.46)	1.95 (1.4, 2.72)	0.1 (0.07, 0.14)	0.05 (0.05, 0.05)	0.05 (0.02, 0.09)	3.45 (-2.11, 9)	0.88 (0.7, 1.05)	2.57 (-2.98, 8.11)	2.22 (1.56, 3.14)	0.11 (0.08, 0.16)	0.05 (0.05, 0.05)	0.06 (0.03, 0.11)	4.13 (-1.84, 10.09)	1.18 (0.96, 1.4)	2.94 (-3.06, 8.94)
Coagulation	Anemia	11.16 (9.83, 12.66)	0.04 (0.04, 0.05)	0 (0, 0)	0.04 (0.03, 0.05)	0.09 (0.08, 0.1)	0.01 (0.01, 0.01)	0.08 (0.07, 0.09)	2.74 (2.26, 3.33)	0.01 (0.01, 0.01)	0 (0, 0)	0.01 (0.01, 0.01)	0.12 (-7.33, 7.58)	0.02 (-0.19, 0.23)	0.1 (-7.39, 7.6)	1.58 (1.3, 1.93)	0.01 (0.01, 0.01)	0 (0, 0)	0 (0, 0)	0.16 (-8.13, 8.45)	0.05 (-0.3, 0.39)	0.12 (-8.15, 8.38)	1.57 (1.28, 1.92)	0.01 (0, 0.01)	0 (0, 0)	0 (0, 0)	0.2 (-9.22, 9.62)	0.07 (-0.35, 0.48)	0.13 (-9.4, 9.66)	1.5 (1.18, 1.92)	0.01 (0, 0.01)	0 (0, 0)	0 (0, 0)	0.23 (-10.52, 10.98)	0.09 (-0.42, 0.6)	0.14 (-10.79, 11.07)
	Coagulopathy	12.86 (11.5, 14.37)	13.93 (12.46, 15.57)	1.08 (1.04, 1.13)	12.85 (11.37, 14.48)	27.86 (24.91, 31.13)	2.17 (2.08, 2.26)	25.69 (22.75, 28.96)	3.57 (2.98, 4.28)	4.07 (3.4, 4.88)	1.14 (1.1, 1.18)	2.93 (2.26, 3.74)	40.06 (32.88, 47.25)	5.58 (5.39, 5.78)	34.48 (27.29, 41.66)	2.62 (2.22, 3.09)	2.71 (2.29, 3.19)	1.03 (1, 1.07)	1.67 (1.26, 2.16)	56.31 (48, 64.62)	11.78 (11.48, 12.09)	44.52 (36.19, 52.85)	2.62 (2.25, 3.05)	2.53 (2.17, 2.94)	0.97 (0.93, 1)	1.56 (1.21, 1.98)	71.48 (61.95, 81)	17.58 (17.2, 17.95)	53.9 (44.34, 63.46)	1.84 (1.48, 2.29)	1.77 (1.43, 2.21)	0.96 (0.94, 0.99)	0.81 (0.46, 1.24)	82.11 (71.45, 92.77)	23.35 (22.89, 23.82)	58.76 (47.95, 69.56)
	Deep vein thrombosis	17.63 (14.27, 21.78)	2.89 (2.34, 3.57)	0.16 (0.15, 0.18)	2.72 (2.17, 3.4)	5.78 (4.68, 7.14)	0.33 (0.29, 0.37)	5.45 (4.35, 6.81)	2.88 (1.81, 4.57)	0.52 (0.33, 0.83)	0.18 (0.16, 0.2)	0.34 (0.15, 0.65)	7.35 (4.73, 9.96)	0.87 (0.8, 0.95)	6.47 (3.85, 9.1)	1.95 (1.63, 2.31)	0.33 (0.27, 0.39)	0.17 (0.15, 0.18)	0.16 (0.11, 0.22)	9.3 (6.64, 11.95)	1.87 (1.75, 2)	7.42 (4.76, 10.08)	2.52 (1.88, 3.38)	0.41 (0.3, 0.54)	0.16 (0.15, 0.18)	0.24 (0.14, 0.38)	11.73 (8.74, 14.72)	2.84 (2.69, 2.99)	8.89 (5.88, 11.9)	2.13 (1.69, 2.66)	0.33 (0.26, 0.41)	0.15 (0.14, 0.17)	0.17 (0.11, 0.25)	13.69 (10.46, 16.91)	3.76 (3.57, 3.94)	9.93 (6.7, 13.16)
	Pulmonary embolism	45.55 (37.83, 54.83)	5.3 (4.4, 6.38)	0.12 (0.1, 0.13)	5.18 (4.29, 6.26)	10.6 (8.81, 12.76)	0.23 (0.21, 0.26)	10.37 (8.57, 12.53)	6.66 (4.87, 9.1)	0.8 (0.58, 1.09)	0.12 (0.11, 0.13)	0.68 (0.46, 0.97)	12.99 (9.56, 16.43)	0.59 (0.53, 0.66)	12.4 (8.96, 15.84)	2.16 (1.45, 3.22)	0.29 (0.19, 0.43)	0.13 (0.12, 0.15)	0.15 (0.06, 0.29)	14.71 (11.04, 18.38)	1.39 (1.28, 1.49)	13.32 (9.67, 16.97)	1.54 (1.08, 2.18)	0.21 (0.15, 0.3)	0.14 (0.12, 0.15)	0.07 (0.01, 0.16)	15.96 (12.17, 19.75)	2.2 (2.07, 2.33)	13.76 (9.97, 17.55)	1.65 (1.09, 2.5)	0.2 (0.13, 0.3)	0.12 (0.11, 0.13)	0.08 (0.01, 0.18)	17.16 (13.23, 21.1)	2.93 (2.77, 3.09)	14.23 (10.32, 18.15)
	Venous thomobilic embolism	20.36 (15.97, 25.95)	2.17 (1.7, 2.76)	0.11 (0.09, 0.12)	2.06 (1.59, 2.66)	4.33 (3.4, 5.52)	0.21 (0.19, 0.24)	4.12 (3.19, 5.31)	5.69 (3.25, 9.96)	0.74 (0.42, 1.29)	0.13 (0.12, 0.15)	0.61 (0.29, 1.16)	6.55 (3.45, 9.65)	0.6 (0.54, 0.67)	5.94 (2.85, 9.04)	1.97 (1.39, 2.77)	0.26 (0.18, 0.36)	0.13 (0.12, 0.14)	0.13 (0.05, 0.23)	8.09 (4.86, 11.32)	1.39 (1.28, 1.49)	6.71 (3.48, 9.93)	1.78 (1.09, 2.91)	0.21 (0.13, 0.35)	0.12 (0.11, 0.13)	0.09 (0.01, 0.23)	9.38 (5.88, 12.87)	2.11 (1.98, 2.23)	7.27 (3.76, 10.78)	1.23 (0.72, 2.09)	0.16 (0.09, 0.26)	0.13 (0.12, 0.14)	0.03 (-0.04, 0.14)	10.31 (6.64, 13.98)	2.87 (2.7, 3.03)	7.44 (3.8, 11.09)
Endocrine	Diabetes	7.4 (5.84, 9.51)	2.07 (1.63, 2.63)	0.28 (0.27, 0.29)	1.79 (1.35, 2.35)	4.13 (3.26, 5.26)	0.56 (0.54, 0.58)	3.57 (2.7, 4.7)	2.45 (1.87, 3.24)	0.66 (0.5, 0.87)	0.27 (0.26, 0.27)	0.39 (0.23, 0.6)	6.11 (5.07, 7.54)	1.36 (1.33, 1.39)	4.74 (3.71, 6.19)	1.83 (1.47, 2.26)	0.46 (0.38, 0.57)	0.25 (0.25, 0.26)	0.21 (0.12, 0.32)	8.91 (7.72, 10.37)	2.89 (2.84, 2.93)	6.03 (4.82, 7.49)	1.47 (1.12, 1.91)	0.32 (0.25, 0.42)	0.22 (0.21, 0.22)	0.1 (0.03, 0.2)	10.83 (9.51, 12.44)	4.2 (4.14, 4.25)	6.63 (5.3, 8.23)	1.53 (1.02, 2.34)	0.31 (0.21, 0.47)	0.2 (0.19, 0.21)	0.11 (0, 0.27)	12.75 (11.18, 14.59)	5.4 (5.34, 5.47)	7.36 (5.79, 9.18)
Gastrointestinal	Abdominal pain	3.1 (2.48, 3.88)	0.86 (0.69, 1.08)	0.28 (0.27, 0.29)	0.58 (0.41, 0.8)	1.73 (1.38, 2.16)	0.56 (0.53, 0.58)	1.17 (0.82, 1.6)	2.23 (1.74, 2.86)	0.63 (0.49, 0.81)	0.28 (0.27, 0.29)	0.35 (0.21, 0.53)	3.62 (-1.6, 8.85)	1.41 (1.2, 1.62)	2.22 (-3.05, 7.48)	1.67 (1.4, 2)	0.45 (0.38, 0.54)	0.27 (0.26, 0.28)	0.18 (0.11, 0.27)	6.34 (0, 12.69)	3.04 (2.71, 3.37)	3.31 (-3.01, 9.63)	1.78 (1.49, 2.11)	0.45 (0.37, 0.53)	0.25 (0.24, 0.26)	0.2 (0.12, 0.28)	9.03 (1.5, 16.56)	4.54 (4.14, 4.95)	4.48 (-3.07, 12.03)	1.89 (1.44, 2.49)	0.46 (0.35, 0.61)	0.24 (0.24, 0.25)	0.22 (0.11, 0.36)	11.8 (1.6, 21.99)	6.01 (5.51, 6.51)	5.79 (-4.49, 16.06)
	Acute gastritis	2.75 (1.2, 6.3)	0.01 (0, 0.02)	0 (0, 0)	0.01 (0, 0.02)	0.02 (0.01, 0.05)	0.01 (0.01, 0.01)	0.01 (0, 0.04)	2.34 (1, 5.46)	0.01 (0, 0.02)	0 (0, 0)	0 (0, 0.02)	0.05 (-0.65, 0.74)	0.02 (-0.02, 0.06)	0.03 (-0.67, 0.73)	2.44 (1.39, 4.29)	0.01 (0.01, 0.02)	0 (0, 0)	0.01 (0, 0.01)	0.1 (-0.89, 1.1)	0.04 (-0.02, 0.11)	0.06 (-0.94, 1.06)	2.86 (1.58, 5.16)	0.01 (0.01, 0.02)	0 (0, 0)	0.01 (0, 0.01)	0.16 (-1.1, 1.41)	0.06 (-0.02, 0.14)	0.1 (-1.14, 1.33)	1.88 (1.04, 3.42)	0.01 (0, 0.01)	0 (0, 0)	0 (0, 0.01)	0.2 (-1.18, 1.58)	0.08 (-0.02, 0.18)	0.12 (-1.28, 1.51)
	Acute pancreatitis	9.4 (6.49, 13.62)	0.74 (0.51, 1.08)	0.08 (0.07, 0.09)	0.66 (0.43, 1)	1.49 (1.03, 2.15)	0.16 (0.13, 0.19)	1.33 (0.87, 1.99)	2.05 (1.09, 3.87)	0.16 (0.09, 0.31)	0.08 (0.07, 0.09)	0.08 (0.01, 0.23)	1.97 (0.65, 3.29)	0.4 (0.34, 0.45)	1.58 (0.24, 2.91)	2.21 (1.49, 3.26)	0.16 (0.11, 0.23)	0.07 (0.06, 0.08)	0.09 (0.03, 0.16)	2.92 (1.5, 4.34)	0.82 (0.74, 0.91)	2.1 (0.68, 3.51)	2.81 (1.89, 4.2)	0.17 (0.12, 0.26)	0.06 (0.05, 0.07)	0.11 (0.05, 0.2)	3.96 (2.25, 5.66)	1.19 (1.09, 1.3)	2.76 (1.05, 4.47)	2.57 (1.56, 4.25)	0.17 (0.1, 0.28)	0.07 (0.06, 0.07)	0.1 (0.04, 0.21)	4.97 (2.92, 7.02)	1.59 (1.46, 1.72)	3.38 (1.33, 5.43)
	Cholangitis	11.93 (4.99, 28.55)	0.01 (0, 0.02)	0 (0, 0)	0.01 (0, 0.02)	0.01 (0.01, 0.03)	0 (0, 0)	0.01 (0, 0.03)	5.33 (1.83, 15.49)	0 (0, 0.01)	0 (0, 0)	0 (0, 0.01)	0.02 (-0.53, 0.57)	0 (-0.02, 0.02)	0.02 (-0.54, 0.57)	2.78 (1.2, 6.44)	0 (0, 0)	0 (0, 0)	0 (0, 0)	0.03 (-0.56, 0.62)	0.01 (-0.02, 0.03)	0.02 (-0.56, 0.61)	6.6 (3.34, 13.05)	0 (0, 0.01)	0 (0, 0)	0 (0, 0.01)	0.05 (-0.81, 0.92)	0.01 (-0.03, 0.05)	0.05 (-0.82, 0.91)	4.76 (1.57, 14.43)	0 (0, 0.01)	0 (0, 0)	0 (0, 0.01)	0.07 (-1.03, 1.17)	0.01 (-0.03, 0.06)	0.06 (-1.04, 1.16)
	Constipation	9.97 (8.23, 12.09)	0.38 (0.31, 0.46)	0.04 (0.04, 0.04)	0.34 (0.28, 0.42)	0.76 (0.63, 0.92)	0.08 (0.07, 0.08)	0.68 (0.55, 0.84)	2.15 (1.76, 2.64)	0.09 (0.07, 0.11)	0.04 (0.04, 0.04)	0.05 (0.03, 0.07)	1.02 (-6.09, 8.13)	0.2 (0.01, 0.38)	0.82 (-6.3, 7.94)	1.59 (1.29, 1.97)	0.06 (0.05, 0.08)	0.04 (0.04, 0.04)	0.02 (0.01, 0.04)	1.39 (-6.35, 9.13)	0.43 (0.14, 0.72)	0.96 (-6.82, 8.74)	1.92 (1.61, 2.3)	0.07 (0.06, 0.08)	0.04 (0.04, 0.04)	0.03 (0.02, 0.05)	1.81 (-6.85, 10.48)	0.65 (0.29, 1.01)	1.16 (-7.63, 9.95)	1.93 (1.47, 2.55)	0.07 (0.05, 0.09)	0.03 (0.03, 0.04)	0.03 (0.02, 0.05)	2.21 (-8, 12.42)	0.85 (0.42, 1.29)	1.35 (-8.97, 11.68)
	Diarrhea	6.84 (5.65, 8.27)	1.67 (1.38, 2.02)	0.24 (0.23, 0.26)	1.43 (1.14, 1.78)	3.35 (2.77, 4.05)	0.49 (0.46, 0.52)	2.86 (2.28, 3.56)	2.46 (1.98, 3.04)	0.59 (0.48, 0.73)	0.24 (0.23, 0.25)	0.35 (0.24, 0.49)	5.13 (1.03, 9.23)	1.21 (1.06, 1.37)	3.92 (-0.23, 8.06)	1.73 (1.37, 2.18)	0.42 (0.33, 0.52)	0.24 (0.23, 0.25)	0.18 (0.09, 0.28)	7.62 (2.79, 12.46)	2.66 (2.41, 2.9)	4.97 (0.12, 9.82)	1.98 (1.57, 2.5)	0.45 (0.36, 0.57)	0.23 (0.22, 0.24)	0.22 (0.13, 0.34)	10.34 (4.23, 16.46)	4.03 (3.72, 4.34)	6.31 (0.14, 12.49)	1.95 (1.47, 2.6)	0.42 (0.32, 0.57)	0.22 (0.21, 0.23)	0.21 (0.1, 0.35)	12.89 (5.45, 20.33)	5.33 (4.96, 5.71)	7.56 (0.14, 14.97)
	Gastroesophageal reflux disease (GERD)	4.13 (3.53, 4.84)	0.14 (0.12, 0.16)	0.03 (0.03, 0.03)	0.11 (0.09, 0.13)	0.28 (0.24, 0.33)	0.07 (0.06, 0.07)	0.21 (0.17, 0.26)	1.78 (1.45, 2.17)	0.06 (0.05, 0.07)	0.03 (0.03, 0.03)	0.03 (0.01, 0.04)	0.45 (-7.37, 8.27)	0.17 (-0.15, 0.49)	0.29 (-7.63, 8.21)	1.4 (1.18, 1.66)	0.04 (0.03, 0.05)	0.03 (0.03, 0.03)	0.01 (0.01, 0.02)	0.7 (-8.46, 9.86)	0.34 (-0.16, 0.84)	0.36 (-8.8, 9.51)	1.36 (1.14, 1.62)	0.03 (0.03, 0.04)	0.03 (0.02, 0.03)	0.01 (0, 0.02)	0.91 (-9.76, 11.57)	0.49 (-0.1, 1.09)	0.41 (-10.3, 11.13)	1.51 (1.18, 1.93)	0.03 (0.03, 0.04)	0.02 (0.02, 0.02)	0.01 (0, 0.02)	1.11 (-11.98, 14.21)	0.63 (-0.08, 1.34)	0.48 (-12.75, 13.72)
	Irritable bowel syndrome	4.42 (1.96, 5.1)	0.06 (0.03, 0.07)	0.01 (0.01, 0.02)	0.04 (0.04, 0.04)	0.12 (0.05, 0.13)	0.03 (0.02, 0.03)	0.09 (0.09, 0.09)	2.75 (1.8, 3.05)	0.05 (0.03, 0.05)	0.02 (0.01, 0.02)	0.03 (0.03, 0.03)	0.26 (0.17, 0.29)	0.08 (0.07, 0.09)	0.18 (0.09, 0.21)	2.7 (2.26, 2.87)	0.05 (0.04, 0.05)	0.02 (0.02, 0.02)	0.03 (0.03, 0.03)	0.55 (0.44, 0.59)	0.19 (0.17, 0.21)	0.36 (0.25, 0.4)	2.77 (1.1, 3.16)	0.04 (0.02, 0.05)	0.01 (0.01, 0.02)	0.03 (0.03, 0.03)	0.79 (0.61, 0.85)	0.27 (0.25, 0.3)	0.52 (0.33, 0.57)	2.68 (1.08, 2.97)	0.04 (0.02, 0.04)	0.01 (0.01, 0.02)	0.02 (0.02, 0.02)	1.03 (0.77, 1.09)	0.36 (0.33, 0.4)	0.67 (0.41, 0.73)
	Liver Abnormalities	6.27 (5.73, 6.86)	0.46 (0.42, 0.5)	0.07 (0.07, 0.07)	0.38 (0.34, 0.43)	0.91 (0.83, 1)	0.15 (0.14, 0.15)	0.77 (0.69, 0.85)	1.58 (1.36, 1.84)	0.11 (0.09, 0.13)	0.07 (0.07, 0.07)	0.04 (0.02, 0.06)	1.24 (-17.25, 19.73)	0.35 (-0.22, 0.93)	0.89 (-17.62, 19.39)	1.33 (1.18, 1.5)	0.08 (0.07, 0.09)	0.06 (0.06, 0.06)	0.02 (0.01, 0.03)	1.71 (-18.59, 22)	0.71 (-0.16, 1.57)	1 (-19.65, 21.66)	1.27 (1.12, 1.44)	0.06 (0.05, 0.07)	0.05 (0.05, 0.05)	0.01 (0.01, 0.02)	2.07 (-20.52, 24.65)	0.99 (-0.03, 2.01)	1.08 (-21.57, 23.73)	1.16 (0.94, 1.43)	0.05 (0.04, 0.06)	0.04 (0.04, 0.04)	0.01 (0, 0.02)	2.34 (-23, 27.67)	1.22 (0.02, 2.42)	1.12 (-24.41, 26.64)
	Peptic ulcer disease (PUD)	10.63 (6.92, 16.35)	0.45 (0.29, 0.69)	0.04 (0.04, 0.05)	0.41 (0.25, 0.65)	0.9 (0.58, 1.38)	0.08 (0.07, 0.1)	0.81 (0.5, 1.29)	3.21 (2.62, 3.96)	0.16 (0.13, 0.2)	0.05 (0.04, 0.06)	0.11 (0.08, 0.15)	1.38 (-0.44, 3.2)	0.23 (0.17, 0.3)	1.14 (-0.67, 2.96)	2.03 (1.32, 3.12)	0.09 (0.06, 0.15)	0.05 (0.04, 0.05)	0.05 (0.01, 0.1)	1.94 (-0.27, 4.16)	0.51 (0.41, 0.62)	1.43 (-0.74, 3.6)	1.71 (1.22, 2.4)	0.08 (0.06, 0.11)	0.05 (0.04, 0.05)	0.03 (0.01, 0.07)	2.42 (0.06, 4.78)	0.79 (0.67, 0.92)	1.63 (-0.71, 3.97)	1.59 (0.94, 2.68)	0.07 (0.04, 0.12)	0.05 (0.04, 0.05)	0.03 (0, 0.08)	2.86 (0.23, 5.49)	1.07 (0.91, 1.22)	1.79 (-0.87, 4.45)
	Vomiting	2.21 (1.03, 4.72)	0.1 (0.05, 0.22)	0.05 (0.04, 0.05)	0.06 (0, 0.17)	0.2 (0.09, 0.43)	0.09 (0.08, 0.11)	0.11 (0, 0.34)	2.17 (1.01, 4.68)	0.11 (0.05, 0.23)	0.05 (0.04, 0.06)	0.06 (0, 0.18)	0.53 (-1.01, 2.06)	0.24 (0.18, 0.31)	0.29 (-1.24, 1.81)	2.68 (1.59, 4.52)	0.13 (0.08, 0.22)	0.05 (0.04, 0.05)	0.08 (0.03, 0.17)	1.32 (-1.1, 3.75)	0.54 (0.44, 0.64)	0.78 (-1.66, 3.23)	2.23 (1.39, 3.59)	0.1 (0.07, 0.17)	0.05 (0.04, 0.05)	0.06 (0.02, 0.12)	1.95 (-0.88, 4.79)	0.82 (0.7, 0.94)	1.13 (-1.69, 3.95)	1.83 (1.07, 3.12)	0.08 (0.05, 0.14)	0.05 (0.04, 0.05)	0.04 (0, 0.1)	2.45 (-0.77, 5.67)	1.09 (0.94, 1.25)	1.36 (-1.93, 4.64)
General	Fatigue	12.52 (11.11, 14.12)	6.56 (5.85, 7.36)	0.52 (0.51, 0.54)	6.03 (5.32, 6.84)	13.11 (11.69, 14.72)	1.05 (1.01, 1.09)	12.06 (10.65, 13.68)	2.67 (2.18, 3.29)	1.5 (1.23, 1.85)	0.56 (0.55, 0.58)	0.94 (0.66, 1.29)	17.62 (15.98, 19.73)	2.73 (2.68, 2.79)	14.86 (13.25, 17.01)	1.97 (1.73, 2.24)	1.13 (1, 1.29)	0.58 (0.57, 0.59)	0.56 (0.42, 0.71)	24.44 (22.52, 26.64)	6.19 (6.1, 6.28)	18.25 (16.29, 20.44)	1.79 (1.53, 2.1)	0.97 (0.83, 1.14)	0.54 (0.53, 0.55)	0.43 (0.29, 0.6)	30.27 (28.08, 32.66)	9.45 (9.34, 9.56)	20.81 (18.64, 23.2)	1.88 (1.55, 2.32)	1.04 (0.86, 1.27)	0.55 (0.54, 0.57)	0.49 (0.3, 0.72)	36.62 (34.05, 39.43)	12.78 (12.65, 12.91)	23.83 (21.23, 26.69)
Kidney	Acute kidney injury (AKI)	16.6 (14.88, 18.53)	16.89 (15.14, 18.85)	1.02 (0.96, 1.07)	15.87 (14.12, 17.83)	33.78 (30.28, 37.7)	2.03 (1.93, 2.15)	31.74 (28.24, 35.67)	3.67 (2.9, 4.63)	3.99 (3.15, 5.03)	1.09 (1.04, 1.14)	2.9 (2.06, 3.95)	45.74 (37.99, 53.49)	5.3 (5.1, 5.49)	40.45 (32.67, 48.23)	2.48 (2.12, 2.91)	2.67 (2.28, 3.14)	1.08 (1.03, 1.12)	1.59 (1.21, 2.06)	61.77 (53.24, 70.31)	11.76 (11.45, 12.07)	50.01 (41.46, 58.57)	2.16 (1.84, 2.54)	2.14 (1.82, 2.52)	0.99 (0.95, 1.03)	1.15 (0.83, 1.53)	74.63 (65.26, 83.99)	17.71 (17.33, 18.09)	56.92 (47.44, 66.39)	2.27 (1.74, 2.97)	1.88 (1.44, 2.46)	0.83 (0.8, 0.86)	1.05 (0.61, 1.63)	85.92 (75.18, 96.65)	22.68 (22.23, 23.14)	63.23 (52.34, 74.13)
	Chronic Kidney Disease (CKD)	2.95 (2.55, 3.4)	1.1 (0.95, 1.27)	0.37 (0.36, 0.39)	0.73 (0.58, 0.9)	2.2 (1.9, 2.54)	0.75 (0.72, 0.77)	1.46 (1.16, 1.79)	1.49 (1.23, 1.8)	0.52 (0.43, 0.63)	0.35 (0.34, 0.36)	0.17 (0.08, 0.28)	3.77 (-4.28, 11.82)	1.8 (1.4, 2.19)	1.97 (-6.25, 10.19)	1.7 (1.5, 1.92)	0.51 (0.45, 0.58)	0.3 (0.29, 0.31)	0.21 (0.15, 0.28)	6.84 (-3.03, 16.71)	3.6 (2.99, 4.21)	3.23 (-6.65, 13.12)	1.51 (1.32, 1.73)	0.34 (0.3, 0.39)	0.23 (0.22, 0.23)	0.12 (0.07, 0.16)	8.88 (-2.49, 20.25)	4.96 (4.25, 5.66)	3.92 (-7.54, 15.38)	1.41 (1.12, 1.77)	0.27 (0.22, 0.34)	0.19 (0.19, 0.2)	0.08 (0.02, 0.15)	10.52 (-3.08, 24.11)	6.12 (5.3, 6.93)	4.4 (-9.16, 17.96)
	eGFR decline >30%	4.7 (4.15, 5.32)	0.76 (0.67, 0.86)	0.16 (0.16, 0.17)	0.6 (0.51, 0.7)	1.52 (1.34, 1.72)	0.32 (0.31, 0.34)	1.19 (1.02, 1.4)	1.91 (1.54, 2.37)	0.32 (0.26, 0.4)	0.17 (0.16, 0.17)	0.15 (0.09, 0.23)	2.49 (-2.72, 7.69)	0.83 (0.58, 1.08)	1.66 (-3.55, 6.86)	1.72 (1.51, 1.96)	0.3 (0.26, 0.34)	0.18 (0.17, 0.18)	0.13 (0.09, 0.17)	4.3 (-2.02, 10.61)	1.88 (1.49, 2.28)	2.41 (-3.96, 8.79)	1.84 (1.62, 2.09)	0.29 (0.25, 0.33)	0.16 (0.15, 0.16)	0.13 (0.1, 0.17)	6.02 (-1.57, 13.6)	2.82 (2.33, 3.31)	3.2 (-4.44, 10.84)	1.52 (1.22, 1.9)	0.23 (0.19, 0.29)	0.15 (0.15, 0.16)	0.08 (0.03, 0.14)	7.41 (-2.4, 17.21)	3.73 (3.13, 4.33)	3.67 (-6.17, 13.52)
	ESKD	4.35 (2.92, 6.47)	0.05 (0.03, 0.07)	0.01 (0.01, 0.01)	0.04 (0.02, 0.06)	0.09 (0.06, 0.14)	0.02 (0.02, 0.02)	0.07 (0.04, 0.11)	1.74 (1.02, 2.94)	0.02 (0.01, 0.03)	0.01 (0.01, 0.01)	0.01 (0, 0.02)	0.14 (-0.72, 1.01)	0.05 (-0.01, 0.11)	0.09 (-0.77, 0.96)	1.4 (0.86, 2.28)	0.01 (0.01, 0.02)	0.01 (0.01, 0.01)	0 (0, 0.01)	0.23 (-0.88, 1.34)	0.11 (0.01, 0.21)	0.12 (-0.99, 1.23)	1.21 (0.73, 1.99)	0.01 (0.01, 0.02)	0.01 (0.01, 0.01)	0 (0, 0.01)	0.3 (-1.02, 1.62)	0.17 (0.05, 0.29)	0.13 (-1.16, 1.42)	1.40 (0.90, 2.13)	0.01 (0.01, 0.02)	0.01 (0.01, 0.01)	0 (0, 0.01)	0.38 (-1.08, 1.84)	0.23 (0.08, 0.38)	0.15 (-1.33, 1.63)
Mental health	Adjustment disorder	4.98 (4.06, 6.11)	0.78 (0.63, 0.96)	0.16 (0.15, 0.16)	0.62 (0.48, 0.8)	1.56 (1.27, 1.91)	0.31 (0.3, 0.33)	1.24 (0.96, 1.6)	2.07 (1.6, 2.67)	0.3 (0.24, 0.39)	0.15 (0.14, 0.15)	0.16 (0.09, 0.25)	2.47 (-2.01, 6.95)	0.75 (0.58, 0.93)	1.72 (-2.75, 6.18)	1.56 (1.18, 2.05)	0.22 (0.17, 0.29)	0.14 (0.13, 0.15)	0.08 (0.03, 0.15)	3.78 (-1.91, 9.47)	1.59 (1.32, 1.87)	2.19 (-3.54, 7.92)	1.37 (1.05, 1.8)	0.18 (0.13, 0.23)	0.13 (0.12, 0.13)	0.05 (0.01, 0.1)	4.84 (-1.81, 11.48)	2.37 (2.03, 2.71)	2.47 (-4.11, 9.05)	1.61 (1.19, 2.18)	0.19 (0.14, 0.26)	0.12 (0.12, 0.12)	0.07 (0.02, 0.14)	6 (-1.73, 13.74)	3.09 (2.68, 3.5)	2.91 (-4.85, 10.68)
	Alcohol use disorder	4.89 (3.83, 6.25)	1.26 (0.99, 1.61)	0.26 (0.25, 0.27)	1 (0.73, 1.36)	2.53 (1.98, 3.23)	0.52 (0.49, 0.54)	2.01 (1.46, 2.71)	2.55 (2.3, 2.81)	0.63 (0.56, 0.69)	0.25 (0.23, 0.26)	0.38 (0.32, 0.44)	4.4 (0.3, 8.5)	1.25 (1.07, 1.44)	3.15 (-0.99, 7.29)	1.33 (1.04, 1.7)	0.29 (0.23, 0.38)	0.22 (0.21, 0.23)	0.07 (0.01, 0.15)	6.16 (1.34, 10.99)	2.58 (2.3, 2.86)	3.59 (-1.2, 8.38)	1.51 (1.08, 2.11)	0.29 (0.21, 0.41)	0.2 (0.19, 0.2)	0.1 (0.02, 0.22)	7.93 (1.6, 14.26)	3.75 (3.42, 4.08)	4.18 (-2.12, 10.49)	1.87 (1.26, 2.77)	0.34 (0.23, 0.5)	0.18 (0.17, 0.19)	0.16 (0.05, 0.32)	9.94 (1.45, 18.43)	4.82 (4.42, 5.22)	5.12 (-3.45, 13.7)
	Depressive Disorders	6.09 (5.29, 7.02)	4.84 (4.2, 5.58)	0.79 (0.77, 0.82)	4.04 (3.41, 4.78)	9.68 (8.4, 11.15)	1.59 (1.53, 1.65)	8.09 (6.82, 9.56)	2.12 (1.69, 2.65)	1.47 (1.17, 1.84)	0.69 (0.67, 0.72)	0.78 (0.48, 1.15)	14.1 (1.11, 27.08)	3.67 (3.28, 4.06)	10.42 (-2.64, 23.48)	1.29 (1.09, 1.52)	0.79 (0.66, 0.93)	0.61 (0.59, 0.63)	0.18 (0.05, 0.32)	18.81 (4.83, 32.8)	7.33 (6.73, 7.93)	11.48 (-2.51, 25.47)	1.29 (1.04, 1.6)	0.65 (0.52, 0.8)	0.5 (0.49, 0.52)	0.15 (0.02, 0.3)	22.69 (7.09, 38.3)	10.34 (9.64, 11.04)	12.35 (-3.43, 28.14)	1.22 (0.93, 1.6)	0.55 (0.42, 0.72)	0.45 (0.44, 0.46)	0.1 (-0.03, 0.27)	25.97 (8.65, 43.29)	13.02 (12.2, 13.85)	12.95 (-4.67, 30.56)
	Generalized anxiety disorder (GAD)	7.18 (6.21, 8.31)	2.8 (2.42, 3.24)	0.39 (0.38, 0.4)	2.41 (2.03, 2.85)	5.6 (4.84, 6.48)	0.78 (0.75, 0.81)	4.82 (4.06, 5.7)	2.06 (1.69, 2.5)	0.76 (0.62, 0.92)	0.37 (0.36, 0.38)	0.39 (0.25, 0.55)	7.88 (-2.57, 18.32)	1.89 (1.59, 2.19)	5.99 (-4.57, 16.55)	1.45 (1.24, 1.7)	0.49 (0.42, 0.57)	0.34 (0.33, 0.35)	0.15 (0.08, 0.24)	10.81 (-0.42, 22.04)	3.91 (3.44, 4.37)	6.9 (-4.36, 18.16)	1.32 (1.11, 1.58)	0.41 (0.34, 0.49)	0.31 (0.3, 0.32)	0.1 (0.03, 0.18)	13.24 (0.91, 25.58)	5.75 (5.19, 6.32)	7.49 (-4.97, 19.95)	1.22 (0.99, 1.51)	0.35 (0.29, 0.44)	0.29 (0.28, 0.3)	0.06 (0, 0.15)	15.36 (1.93, 28.79)	7.48 (6.8, 8.17)	7.87 (-5.65, 21.39)
	Illicit drug disorder	6.03 (4.46, 8.17)	2.19 (1.62, 2.97)	0.36 (0.34, 0.39)	1.83 (1.26, 2.61)	4.38 (3.24, 5.94)	0.73 (0.68, 0.78)	3.66 (2.51, 5.21)	2.39 (1.6, 3.55)	0.81 (0.54, 1.2)	0.34 (0.32, 0.36)	0.47 (0.2, 0.86)	6.8 (2.45, 11.16)	1.74 (1.61, 1.87)	5.06 (0.71, 9.42)	2.08 (1.42, 3.05)	0.67 (0.46, 0.99)	0.32 (0.31, 0.34)	0.35 (0.14, 0.66)	10.84 (5.23, 16.45)	3.68 (3.48, 3.88)	7.16 (1.56, 12.76)	1.45 (0.95, 2.22)	0.41 (0.27, 0.63)	0.28 (0.27, 0.3)	0.13 (-0.01, 0.35)	13.32 (7.02, 19.61)	5.39 (5.14, 5.63)	7.93 (1.62, 14.24)	1.34 (0.79, 2.27)	0.36 (0.21, 0.61)	0.27 (0.26, 0.28)	0.09 (-0.06, 0.34)	15.48 (8.51, 22.46)	7 (6.71, 7.3)	8.48 (1.5, 15.46)
	Mixed anxiety disorder	5.24 (3.53, 7.76)	0.2 (0.14, 0.3)	0.04 (0.03, 0.04)	0.16 (0.1, 0.26)	0.4 (0.27, 0.6)	0.08 (0.07, 0.08)	0.33 (0.19, 0.52)	2.71 (1.71, 4.3)	0.1 (0.07, 0.17)	0.04 (0.04, 0.04)	0.07 (0.03, 0.13)	0.72 (-1.79, 3.22)	0.19 (0.11, 0.28)	0.52 (-1.98, 3.03)	1.75 (1.05, 2.91)	0.06 (0.04, 0.1)	0.03 (0.03, 0.04)	0.03 (0, 0.07)	1.08 (-2.12, 4.28)	0.4 (0.27, 0.54)	0.68 (-2.49, 3.85)	1.59 (1.02, 2.47)	0.05 (0.03, 0.08)	0.03 (0.03, 0.03)	0.02 (0, 0.05)	1.39 (-2.08, 4.86)	0.59 (0.43, 0.76)	0.79 (-2.72, 4.31)	1.2 (0.56, 2.61)	0.04 (0.02, 0.08)	0.03 (0.03, 0.03)	0.01 (-0.01, 0.05)	1.61 (-2.62, 5.84)	0.78 (0.58, 0.98)	0.83 (-3.37, 5.03)
	Nicotine use	5.2 (4.22, 6.4)	3.11 (2.52, 3.83)	0.6 (0.57, 0.63)	2.51 (1.92, 3.23)	6.22 (5.04, 7.65)	1.2 (1.14, 1.25)	5.02 (3.85, 6.46)	1.7 (1.26, 2.29)	1.01 (0.75, 1.36)	0.59 (0.57, 0.62)	0.42 (0.15, 0.76)	9.24 (3.89, 14.59)	2.97 (2.78, 3.17)	6.27 (0.93, 11.61)	1.13 (0.86, 1.48)	0.63 (0.48, 0.82)	0.55 (0.53, 0.57)	0.07 (-0.08, 0.27)	13 (7, 18.99)	6.3 (5.99, 6.61)	6.7 (0.69, 12.7)	0.78 (0.58, 1.05)	0.39 (0.29, 0.53)	0.5 (0.48, 0.52)	-0.11 (-0.21, 0.03)	15.34 (8.71, 21.97)	9.31 (8.93, 9.68)	6.04 (-0.69, 12.76)	1.21 (0.74, 1.96)	0.57 (0.35, 0.92)	0.47 (0.46, 0.48)	0.1 (-0.12, 0.45)	18.76 (9.87, 27.65)	12.13 (11.67, 12.58)	6.63 (-2.45, 15.71)
	Opioid use disorder	4.5 (3.39, 5.97)	3.81 (2.87, 5.06)	0.85 (0.8, 0.9)	2.96 (2.02, 4.21)	7.62 (5.74, 10.11)	1.69 (1.6, 1.79)	5.93 (4.05, 8.42)	1.82 (1.35, 2.46)	1.67 (1.24, 2.26)	0.92 (0.88, 0.96)	0.75 (0.32, 1.34)	12.64 (9.07, 16.22)	4.45 (4.3, 4.6)	8.19 (4.63, 11.75)	1.57 (1.23, 2)	1.56 (1.22, 1.99)	1 (0.96, 1.04)	0.57 (0.23, 1)	22.02 (17.66, 26.37)	10.42 (10.18, 10.66)	11.59 (7.2, 15.99)	1.49 (1.21, 1.83)	1.59 (1.29, 1.95)	1.06 (1.02, 1.11)	0.52 (0.22, 0.88)	31.53 (26.33, 36.73)	16.81 (16.5, 17.11)	14.72 (9.51, 19.93)	1.83 (1.28, 2.61)	2.05 (1.43, 2.92)	1.12 (1.09, 1.16)	0.93 (0.31, 1.8)	43.84 (35.98, 51.69)	23.53 (23.14, 23.92)	20.3 (12.39, 28.22)
	Panic Disorder	4.89 (2.89, 8.29)	0.15 (0.09, 0.25)	0.03 (0.03, 0.03)	0.12 (0.06, 0.22)	0.29 (0.17, 0.49)	0.06 (0.05, 0.07)	0.23 (0.11, 0.43)	4.09 (1.82, 9.18)	0.11 (0.05, 0.24)	0.03 (0.02, 0.03)	0.08 (0.02, 0.21)	0.61 (-3.19, 4.41)	0.14 (0.06, 0.21)	0.47 (-3.31, 4.26)	1.62 (0.93, 2.81)	0.04 (0.02, 0.07)	0.02 (0.02, 0.03)	0.02 (0, 0.04)	0.85 (-3.1, 4.8)	0.28 (0.17, 0.4)	0.57 (-3.38, 4.51)	1.59 (0.97, 2.6)	0.04 (0.02, 0.06)	0.02 (0.02, 0.02)	0.01 (0, 0.04)	1.06 (-3.11, 5.24)	0.42 (0.28, 0.56)	0.64 (-3.5, 4.79)	0.44 (0.17, 1.17)	0.01 (0, 0.03)	0.02 (0.02, 0.02)	-0.01 (-0.02, 0)	1.12 (-3.2, 5.45)	0.55 (0.38, 0.72)	0.57 (-3.79, 4.93)
	Post traumatic stress disorder (PTSD)	2.16 (1.6, 2.92)	1.13 (0.84, 1.53)	0.52 (0.5, 0.55)	0.61 (0.31, 1)	2.26 (1.67, 3.05)	1.05 (1, 1.1)	1.21 (0.63, 2.01)	1.66 (1.08, 2.54)	0.75 (0.49, 1.14)	0.45 (0.43, 0.47)	0.3 (0.04, 0.69)	4.5 (-1.59, 10.59)	2.4 (2.17, 2.62)	2.11 (-3.98, 8.19)	1.13 (0.81, 1.59)	0.47 (0.33, 0.65)	0.41 (0.4, 0.43)	0.05 (-0.08, 0.24)	7.29 (-0.05, 14.64)	4.87 (4.51, 5.22)	2.43 (-4.93, 9.78)	0.79 (0.59, 1.07)	0.29 (0.21, 0.39)	0.36 (0.35, 0.38)	-0.08 (-0.15, 0.03)	9.02 (0.93, 17.1)	7.05 (6.63, 7.47)	1.97 (-6.14, 10.08)	1.13 (0.64, 2.01)	0.37 (0.21, 0.66)	0.33 (0.32, 0.34)	0.04 (-0.12, 0.33)	11.24 (0.5, 21.97)	9.01 (8.51, 9.51)	2.22 (-8.67, 13.11)
	Sedatives/Hypnotics use disorder	7.22 (3.95, 13.21)	0.3 (0.16, 0.54)	0.04 (0.03, 0.05)	0.26 (0.12, 0.5)	0.6 (0.33, 1.09)	0.08 (0.07, 0.1)	0.51 (0.24, 1.01)	2.61 (1.07, 6.38)	0.12 (0.05, 0.29)	0.05 (0.04, 0.06)	0.07 (0, 0.25)	0.96 (0.08, 1.83)	0.22 (0.18, 0.26)	0.74 (-0.15, 1.62)	2.17 (1.17, 4.03)	0.09 (0.05, 0.16)	0.04 (0.03, 0.05)	0.05 (0.01, 0.12)	1.48 (0.49, 2.48)	0.46 (0.41, 0.52)	1.02 (0.02, 2.02)	1.17 (0.42, 3.27)	0.04 (0.01, 0.11)	0.03 (0.03, 0.04)	0.01 (-0.02, 0.08)	1.72 (0.59, 2.85)	0.67 (0.6, 0.73)	1.05 (-0.07, 2.18)	1.51 (0.54, 4.19)	0.05 (0.02, 0.15)	0.03 (0.03, 0.04)	0.02 (-0.02, 0.11)	2.04 (0.71, 3.36)	0.88 (0.79, 0.96)	1.16 (-0.17, 2.49)
	Sleep disorders	8.22 (7.3, 9.25)	14.75 (13.1, 16.59)	1.79 (1.74, 1.85)	12.95 (11.3, 14.8)	29.49 (26.19, 33.19)	3.59 (3.48, 3.7)	25.9 (22.6, 29.6)	2.16 (1.83, 2.55)	3.56 (3.01, 4.2)	1.65 (1.6, 1.69)	1.91 (1.37, 2.55)	40.16 (21.19, 59.12)	8.53 (8.05, 9.01)	31.63 (12.44, 50.82)	1.56 (1.36, 1.8)	2.26 (1.97, 2.6)	1.45 (1.41, 1.48)	0.81 (0.52, 1.16)	53.69 (33.49, 73.89)	17.2 (16.46, 17.94)	36.49 (16.19, 56.79)	1.2 (1.02, 1.41)	1.51 (1.29, 1.78)	1.26 (1.23, 1.29)	0.25 (0.03, 0.52)	62.78 (41.14, 84.42)	24.77 (23.9, 25.65)	38 (16.23, 59.77)	1.21 (1.08, 1.34)	1.35 (1.2, 1.49)	1.12 (1.09, 1.14)	0.23 (0.09, 0.38)	70.88 (48.61, 93.15)	31.47 (30.43, 32.5)	39.41 (17.23, 61.59)
	Suicidal ideation	10.82 (7.25, 16.14)	9.8 (6.56, 14.61)	0.91 (0.83, 0.99)	8.89 (5.66, 13.71)	19.59 (13.13, 29.23)	1.81 (1.65, 1.99)	17.78 (11.32, 27.42)	2.5 (1.49, 4.21)	2.46 (1.46, 4.14)	0.98 (0.91, 1.07)	1.47 (0.48, 3.16)	26.97 (22.45, 31.48)	4.76 (4.67, 4.85)	22.21 (17.68, 26.74)	2.53 (1.75, 3.65)	2.41 (1.66, 3.47)	0.95 (0.89, 1.02)	1.46 (0.71, 2.52)	41.41 (36.52, 46.3)	10.47 (10.32, 10.61)	30.94 (26.05, 35.82)	2.56 (1.73, 3.8)	2.27 (1.53, 3.37)	0.89 (0.82, 0.95)	1.38 (0.65, 2.48)	55.02 (49.22, 60.82)	15.79 (15.6, 15.97)	39.24 (33.4, 45.08)	1.81 (1.1, 2.99)	1.59 (0.97, 2.62)	0.88 (0.83, 0.93)	0.71 (0.09, 1.75)	64.56 (58.14, 70.97)	21.05 (20.83, 21.28)	43.5 (37.02, 49.99)
Musculoskeletal	Joint pain	1.8 (1.5, 2.15)	1.69 (1.41, 2.02)	0.94 (0.91, 0.96)	0.75 (0.47, 1.08)	3.38 (2.81, 4.03)	1.88 (1.83, 1.93)	1.5 (0.94, 2.16)	1.39 (1.19, 1.63)	1.28 (1.1, 1.5)	0.92 (0.9, 0.94)	0.36 (0.18, 0.58)	7.22 (-1.08, 15.53)	4.64 (4.18, 5.11)	2.58 (-5.82, 10.98)	1.28 (1.14, 1.44)	1.08 (0.96, 1.21)	0.84 (0.82, 0.86)	0.24 (0.12, 0.37)	13.69 (3.5, 23.88)	9.7 (8.97, 10.42)	3.99 (-6.21, 14.2)	1.24 (1.08, 1.41)	0.91 (0.79, 1.04)	0.73 (0.72, 0.75)	0.18 (0.06, 0.3)	19.16 (6.5, 31.81)	14.1 (13.23, 14.98)	5.05 (-7.51, 17.61)	1.12 (1.02, 1.23)	0.73 (0.66, 0.8)	0.65 (0.64, 0.66)	0.08 (0.01, 0.15)	23.52 (10.23, 36.82)	18 (16.96, 19.05)	5.52 (-7.9, 18.94)
	Myalgias	8.59 (7.56, 9.76)	4.67 (4.11, 5.3)	0.54 (0.53, 0.56)	4.12 (3.56, 4.76)	9.33 (8.21, 10.6)	1.09 (1.05, 1.12)	8.24 (7.13, 9.51)	2.1 (1.77, 2.49)	1.15 (0.97, 1.36)	0.55 (0.53, 0.56)	0.6 (0.42, 0.82)	12.78 (0.23, 25.32)	2.73 (2.39, 3.06)	10.05 (-2.66, 22.76)	1.79 (1.56, 2.04)	0.92 (0.8, 1.05)	0.52 (0.5, 0.53)	0.41 (0.29, 0.54)	18.31 (4.79, 31.83)	5.82 (5.29, 6.35)	12.49 (-1.07, 26.06)	1.81 (1.57, 2.09)	0.85 (0.74, 0.98)	0.47 (0.46, 0.48)	0.38 (0.27, 0.51)	23.41 (7.91, 38.92)	8.64 (7.99, 9.29)	14.77 (-0.88, 30.43)	1.85 (1.53, 2.24)	0.82 (0.68, 0.99)	0.44 (0.43, 0.45)	0.38 (0.23, 0.55)	28.31 (10.14, 46.49)	11.29 (10.5, 12.07)	17.03 (-1.19, 35.25)
	Myopathy	78.8 (50.31, 123.43)	0.32 (0.21, 0.5)	0 (0, 0.01)	0.32 (0.2, 0.5)	0.64 (0.41, 1.01)	0.01 (0.01, 0.01)	0.63 (0.4, 1)	3.36 (1.76, 6.43)	0.01 (0.01, 0.03)	0 (0, 0.01)	0.01 (0, 0.02)	0.69 (-1.58, 2.96)	0.02 (-0.01, 0.05)	0.67 (-1.61, 2.94)	2.42 (1.31, 4.47)	0.01 (0.01, 0.02)	0 (0, 0.01)	0.01 (0, 0.01)	0.75 (-1.55, 3.05)	0.05 (0, 0.09)	0.7 (-1.6, 3)	2.83 (1.06, 7.59)	0.01 (0, 0.03)	0 (0, 0.01)	0.01 (0, 0.03)	0.82 (-1.68, 3.32)	0.07 (0.02, 0.12)	0.75 (-1.75, 3.25)	0.75 (0.17, 3.29)	0 (0, 0.01)	0 (0, 0)	0 (0, 0.01)	0.83 (-1.73, 3.4)	0.09 (0.03, 0.16)	0.74 (-1.82, 3.3)
	Osteoarthritis	2.3 (1.91, 2.75)	0.96 (0.8, 1.15)	0.42 (0.4, 0.43)	0.54 (0.38, 0.73)	1.92 (1.6, 2.3)	0.84 (0.81, 0.87)	1.09 (0.76, 1.46)	1.4 (1.11, 1.78)	0.62 (0.49, 0.78)	0.44 (0.43, 0.45)	0.18 (0.05, 0.34)	3.77 (-1.67, 9.22)	2.16 (1.87, 2.45)	1.62 (-3.85, 7.09)	1.23 (1.06, 1.43)	0.5 (0.43, 0.58)	0.41 (0.4, 0.42)	0.09 (0.02, 0.18)	6.78 (0.16, 13.41)	4.6 (4.15, 5.06)	2.18 (-4.42, 8.78)	1.24 (1.07, 1.44)	0.46 (0.4, 0.53)	0.37 (0.36, 0.38)	0.09 (0.03, 0.16)	9.53 (1.76, 17.3)	6.82 (6.26, 7.38)	2.71 (-5.06, 10.48)	1.33 (1.08, 1.62)	0.45 (0.37, 0.55)	0.34 (0.33, 0.35)	0.11 (0.03, 0.21)	12.26 (2.57, 21.94)	8.87 (8.2, 9.54)	3.39 (-6.2, 12.98)
Neurological	Abnormal involuntary movements (AIM)	4.15 (2.98, 5.77)	14.37 (10.32, 19.98)	3.46 (3.19, 3.76)	10.91 (6.86, 16.52)	28.75 (20.64, 39.97)	6.93 (6.39, 7.51)	21.82 (13.72, 33.04)	2.23 (1.52, 3.25)	8.81 (6.01, 12.85)	3.95 (3.69, 4.24)	4.86 (2.06, 8.89)	55.19 (52.69, 57.69)	18.79 (18.68, 18.89)	36.41 (33.88, 38.93)	1.4 (1.07, 1.82)	5.55 (4.24, 7.21)	3.96 (3.73, 4.21)	1.59 (0.28, 3.25)	88.48 (85.7, 91.26)	42.56 (42.39, 42.74)	45.92 (43.14, 48.69)	1.46 (1.08, 1.99)	5.31 (3.93, 7.24)	3.64 (3.42, 3.86)	1.67 (0.29, 3.6)	120.34 (116.98, 123.7)	64.38 (64.17, 64.6)	55.95 (52.62, 59.29)	1.27 (0.87, 1.87)	4.7 (3.22, 6.92)	3.7 (3.52, 3.89)	1 (-0.48, 3.22)	148.54 (144.58, 152.5)	86.59 (86.32, 86.86)	61.95 (57.99, 65.91)
	Alzheimer's disease	7.45 (5.14, 10.79)	0.44 (0.31, 0.64)	0.06 (0.05, 0.07)	0.38 (0.25, 0.58)	0.89 (0.61, 1.28)	0.12 (0.1, 0.14)	0.77 (0.49, 1.16)	2.4 (1.36, 4.23)	0.14 (0.08, 0.25)	0.06 (0.05, 0.07)	0.08 (0.02, 0.19)	1.32 (0.27, 2.36)	0.3 (0.25, 0.35)	1.02 (-0.03, 2.07)	2.18 (1.49, 3.21)	0.13 (0.09, 0.2)	0.06 (0.05, 0.07)	0.07 (0.03, 0.14)	2.13 (0.92, 3.33)	0.67 (0.59, 0.75)	1.46 (0.23, 2.68)	1.52 (1.03, 2.24)	0.09 (0.06, 0.13)	0.06 (0.05, 0.07)	0.03 (0, 0.07)	2.67 (1.29, 4.04)	1.02 (0.92, 1.13)	1.64 (0.25, 3.03)	2.18 (1.31, 3.62)	0.12 (0.07, 0.2)	0.06 (0.05, 0.06)	0.07 (0.02, 0.15)	3.4 (1.7, 5.1)	1.36 (1.23, 1.49)	2.04 (0.33, 3.74)
	Bell's palsy	3.68 (3.31, 4.14)	0.04 (0.04, 0.05)	0.01 (0.01, 0.01)	0.03 (0.03, 0.03)	0.08 (0.07, 0.09)	0.02 (0.02, 0.03)	0.06 (0.06, 0.06)	3.43 (3.17, 3.73)	0.04 (0.03, 0.04)	0.01 (0.01, 0.01)	0.03 (0.03, 0.03)	0.19 (0.18, 0.21)	0.05 (0.05, 0.06)	0.14 (0.12, 0.15)	2.01 (1.86, 2.19)	0.02 (0.02, 0.02)	0.01 (0.01, 0.01)	0.01 (0.01, 0.01)	0.31 (0.29, 0.33)	0.11 (0.1, 0.12)	0.19 (0.18, 0.21)	1.33 (1.17, 1.53)	0.01 (0.01, 0.01)	0.01 (0.01, 0.01)	0 (0, 0)	0.38 (0.36, 0.4)	0.16 (0.15, 0.18)	0.21 (0.19, 0.24)	1.16 (1.01, 1.35)	0.01 (0.01, 0.01)	0.01 (0.01, 0.01)	0 (0, 0)	0.43 (0.4, 0.46)	0.21 (0.19, 0.23)	0.22 (0.2, 0.25)
	Dizziness	3.01 (2.38, 3.81)	0.9 (0.71, 1.13)	0.3 (0.28, 0.31)	0.6 (0.41, 0.84)	1.79 (1.42, 2.27)	0.6 (0.56, 0.63)	1.2 (0.82, 1.67)	1.91 (1.48, 2.48)	0.58 (0.45, 0.75)	0.3 (0.29, 0.32)	0.28 (0.15, 0.45)	3.53 (0.49, 6.57)	1.51 (1.34, 1.67)	2.03 (-1.04, 5.09)	1.85 (1.57, 2.18)	0.58 (0.49, 0.68)	0.31 (0.3, 0.33)	0.27 (0.18, 0.37)	7.01 (3.17, 10.85)	3.39 (3.13, 3.65)	3.62 (-0.22, 7.47)	1.78 (1.43, 2.23)	0.52 (0.42, 0.65)	0.29 (0.28, 0.31)	0.23 (0.13, 0.36)	10.14 (4.97, 15.32)	5.15 (4.82, 5.47)	5 (-0.19, 10.18)	1.52 (1.18, 1.96)	0.45 (0.35, 0.58)	0.29 (0.28, 0.3)	0.15 (0.05, 0.28)	12.82 (6.55, 19.1)	6.91 (6.51, 7.31)	5.91 (-0.47, 12.29)
	Dysautonomia	2.27 (2.16, 2.4)	0.13 (0.13, 0.14)	0.06 (0.05, 0.06)	0.07 (0.07, 0.07)	0.27 (0.25, 0.28)	0.12 (0.11, 0.13)	0.15 (0.15, 0.15)	1.97 (1.9, 2.04)	0.13 (0.12, 0.13)	0.06 (0.06, 0.07)	0.06 (0.06, 0.06)	0.64 (0.62, 0.67)	0.31 (0.29, 0.33)	0.33 (0.32, 0.36)	1.57 (1.52, 1.62)	0.09 (0.09, 0.09)	0.06 (0.05, 0.06)	0.03 (0.03, 0.03)	1.19 (1.16, 1.22)	0.66 (0.63, 0.68)	0.53 (0.5, 0.56)	1.65 (1.58, 1.73)	0.09 (0.09, 0.09)	0.05 (0.05, 0.06)	0.04 (0.04, 0.04)	1.73 (1.69, 1.77)	0.98 (0.95, 1.02)	0.75 (0.71, 0.79)	1.36 (1.3, 1.42)	0.07 (0.07, 0.07)	0.05 (0.05, 0.05)	0.02 (0.02, 0.02)	2.14 (2.09, 2.2)	1.29 (1.24, 1.33)	0.86 (0.81, 0.91)
	Dystonia	3.06 (1.57, 6.64)	0.13 (0.07, 0.29)	0.04 (0.03, 0.06)	0.09 (0.02, 0.24)	0.27 (0.14, 0.58)	0.09 (0.07, 0.11)	0.18 (0.05, 0.49)	3.86 (1.93, 7.74)	0.18 (0.09, 0.37)	0.05 (0.04, 0.06)	0.14 (0.04, 0.32)	0.81 (0.22, 1.4)	0.23 (0.2, 0.26)	0.58 (-0.01, 1.18)	2.43 (1.55, 3.67)	0.12 (0.08, 0.18)	0.05 (0.04, 0.06)	0.07 (0.03, 0.13)	1.55 (0.85, 2.24)	0.53 (0.48, 0.58)	1.02 (0.32, 1.72)	1.99 (1.06, 3.73)	0.1 (0.05, 0.18)	0.05 (0.04, 0.06)	0.05 (0, 0.13)	2.12 (1.27, 2.98)	0.82 (0.75, 0.89)	1.3 (0.46, 2.15)	1.95 (0.8, 4.73)	0.09 (0.04, 0.21)	0.05 (0.04, 0.05)	0.04 (-0.01, 0.17)	2.65 (1.52, 3.79)	1.09 (1.01, 1.17)	1.56 (0.38, 2.74)
	Epilepsy and seizures	6.82 (4.77, 9.74)	0.6 (0.42, 0.86)	0.09 (0.08, 0.1)	0.51 (0.33, 0.77)	1.2 (0.84, 1.72)	0.18 (0.16, 0.2)	1.03 (0.67, 1.54)	3.87 (1.89, 7.92)	0.32 (0.16, 0.66)	0.08 (0.07, 0.09)	0.24 (0.07, 0.58)	2.17 (-0.86, 5.2)	0.43 (0.35, 0.5)	1.74 (-1.27, 4.76)	1.87 (1.33, 2.63)	0.14 (0.1, 0.2)	0.08 (0.07, 0.08)	0.07 (0.03, 0.13)	3.03 (-0.02, 6.09)	0.89 (0.78, 1)	2.15 (-0.95, 5.24)	2.05 (1.32, 3.2)	0.16 (0.1, 0.24)	0.08 (0.07, 0.08)	0.08 (0.02, 0.17)	3.97 (0.44, 7.5)	1.35 (1.21, 1.48)	2.63 (-0.86, 6.11)	1.5 (0.93, 2.44)	0.1 (0.06, 0.16)	0.07 (0.06, 0.07)	0.03 (0, 0.1)	4.58 (0.91, 8.25)	1.75 (1.58, 1.92)	2.83 (-0.86, 6.52)
	Headache disorders	1.48 (1.11, 2.03)	0 (0, 0)	0 (0, 0)	0 (0, 0)	0 (0, 0)	0 (0, 0)	0 (0, 0)	1.5 (1.22, 1.89)	0 (0, 0)	0 (0, 0)	0 (0, 0)	0.01 (-0.54, 0.55)	0 (-0.08, 0.09)	0 (-0.55, 0.56)	1.55 (1.07, 2.24)	0 (0, 0)	0 (0, 0)	0 (0, 0)	0.01 (-1.46, 1.48)	0.01 (-0.13, 0.15)	0 (-1.44, 1.45)	1.74 (1.22, 2.48)	0 (0, 0)	0 (0, 0)	0 (0, 0)	0.02 (-1.95, 1.99)	0.01 (-0.15, 0.18)	0.01 (-1.96, 1.98)	1.4 (1.05, 1.83)	0 (0, 0)	0 (0, 0)	0 (0, 0)	0.03 (-2.06, 2.12)	0.02 (-0.18, 0.22)	0.01 (-2.12, 2.13)
	Hearing loss or tinnitus	1.72 (1.38, 2.15)	0.29 (0.23, 0.36)	0.17 (0.16, 0.17)	0.12 (0.06, 0.19)	0.57 (0.46, 0.72)	0.33 (0.32, 0.34)	0.24 (0.13, 0.38)	1.55 (1.47, 1.63)	0.25 (0.23, 0.26)	0.16 (0.16, 0.16)	0.09 (0.08, 0.1)	1.32 (-2.98, 5.61)	0.81 (0.45, 1.17)	0.5 (-3.86, 4.86)	1.43 (1.36, 1.50)	0.23 (0.21, 0.24)	0.16 (0.15, 0.16)	0.07 (0.06, 0.08)	2.67 (-2.03, 7.37)	1.76 (1.2, 2.32)	0.91 (-3.73, 5.55)	1.47 (1.36, 1.61)	0.21 (0.19, 0.23)	0.14 (0.14, 0.14)	0.07 (0.05, 0.09)	3.92 (-2.03, 9.86)	2.61 (1.93, 3.29)	1.31 (-4.6, 7.22)	1.25 (1.17, 1.35)	0.16 (0.15, 0.17)	0.13 (0.13, 0.13)	0.03 (0.02, 0.05)	4.88 (-1.58, 11.35)	3.38 (2.54, 4.22)	1.5 (-5.07, 8.08)
	Ischemic stroke	9.86 (8.03, 12.12)	2.14 (1.74, 2.63)	0.22 (0.2, 0.23)	1.92 (1.52, 2.41)	4.27 (3.48, 5.25)	0.43 (0.4, 0.47)	3.84 (3.05, 4.82)	2.66 (1.99, 3.56)	0.62 (0.47, 0.83)	0.23 (0.22, 0.25)	0.39 (0.23, 0.6)	6.14 (3.14, 9.15)	1.14 (1.02, 1.25)	5.01 (1.97, 8.04)	1.73 (1.34, 2.24)	0.36 (0.28, 0.47)	0.21 (0.2, 0.22)	0.15 (0.07, 0.26)	8.32 (5.04, 11.59)	2.39 (2.22, 2.57)	5.92 (2.62, 9.23)	1.62 (1.2, 2.18)	0.32 (0.23, 0.43)	0.2 (0.18, 0.21)	0.12 (0.04, 0.23)	10.22 (6.52, 13.92)	3.57 (3.36, 3.78)	6.65 (2.82, 10.48)	1.56 (1.09, 2.24)	0.3 (0.21, 0.43)	0.19 (0.18, 0.2)	0.11 (0.02, 0.24)	12.01 (7.68, 16.33)	4.71 (4.46, 4.97)	7.29 (2.9, 11.68)
	Loss of smell	5.76 (3.9, 8.67)	0 (0, 0.01)	0 (0, 0)	0 (0, 0.01)	0.01 (0.01, 0.01)	0 (0, 0)	0.01 (0.01, 0.01)	4.8 (3.39, 6.79)	0 (0, 0)	0 (0, 0)	0 (0, 0)	0.02 (-0.17, 0.21)	0 (-0.02, 0.03)	0.02 (-0.18, 0.21)	3.65 (2.58, 5.35)	0 (0, 0)	0 (0, 0)	0 (0, 0)	0.04 (-0.25, 0.32)	0.01 (-0.03, 0.05)	0.03 (-0.26, 0.31)	2.15 (1.48, 3.26)	0 (0, 0)	0 (0, 0)	0 (0, 0)	0.05 (-0.3, 0.4)	0.01 (-0.04, 0.06)	0.03 (-0.32, 0.39)	2.24 (1.53, 3.39)	0 (0, 0)	0 (0, 0)	0 (0, 0)	0.06 (-0.33, 0.44)	0.02 (-0.04, 0.08)	0.04 (-0.35, 0.43)
	Memory problems	10.15 (8.46, 12.19)	5.16 (4.3, 6.2)	0.51 (0.48, 0.54)	4.65 (3.79, 5.69)	10.33 (8.61, 12.4)	1.02 (0.96, 1.08)	9.31 (7.59, 11.38)	2.54 (2.06, 3.14)	1.32 (1.07, 1.63)	0.52 (0.49, 0.55)	0.8 (0.55, 1.11)	14.28 (9.28, 19.28)	2.57 (2.42, 2.73)	11.71 (6.65, 16.76)	1.74 (1.44, 2.1)	0.87 (0.72, 1.05)	0.5 (0.48, 0.52)	0.37 (0.22, 0.55)	19.49 (14.08, 24.91)	5.57 (5.33, 5.82)	13.92 (8.53, 19.32)	1.74 (1.37, 2.22)	0.84 (0.66, 1.07)	0.48 (0.46, 0.5)	0.36 (0.18, 0.59)	24.51 (18.11, 30.9)	8.45 (8.15, 8.75)	16.06 (9.7, 22.41)	1.44 (1.09, 1.9)	0.66 (0.5, 0.87)	0.46 (0.44, 0.47)	0.2 (0.04, 0.41)	28.45 (21.4, 35.49)	11.19 (10.81, 11.56)	17.26 (10.25, 24.27)
	Migraine	2.03 (1.96, 2.12)	0.06 (0.06, 0.07)	0.03 (0.03, 0.03)	0.03 (0.03, 0.03)	0.13 (0.13, 0.14)	0.06 (0.06, 0.07)	0.07 (0.07, 0.07)	1.84 (1.8, 1.89)	0.06 (0.06, 0.06)	0.03 (0.03, 0.03)	0.03 (0.03, 0.03)	0.31 (0.3, 0.32)	0.16 (0.16, 0.17)	0.15 (0.14, 0.16)	1.29 (1.26, 1.33)	0.04 (0.04, 0.04)	0.03 (0.03, 0.03)	0.01 (0.01, 0.01)	0.53 (0.52, 0.54)	0.33 (0.32, 0.34)	0.2 (0.19, 0.21)	1.18 (1.1, 1.26)	0.03 (0.03, 0.03)	0.03 (0.02, 0.03)	0 (0, 0)	0.71 (0.69, 0.72)	0.48 (0.47, 0.5)	0.22 (0.21, 0.24)	1.12 (1.08, 1.17)	0.02 (0.02, 0.03)	0.02 (0.02, 0.02)	0 (0, 0)	0.85 (0.83, 0.87)	0.61 (0.59, 0.63)	0.24 (0.22, 0.26)
	Neurocognitive decline (NCD)	21.86 (16.7, 28.61)	1.14 (0.87, 1.49)	0.05 (0.05, 0.06)	1.09 (0.82, 1.44)	2.28 (1.74, 2.98)	0.1 (0.09, 0.11)	2.18 (1.64, 2.88)	3.86 (2.61, 5.71)	0.2 (0.14, 0.3)	0.05 (0.05, 0.06)	0.15 (0.08, 0.25)	2.89 (-2.27, 8.05)	0.26 (0.18, 0.35)	2.63 (-2.55, 7.8)	2.2 (1.72, 2.83)	0.12 (0.09, 0.15)	0.05 (0.05, 0.06)	0.07 (0.04, 0.1)	3.61 (-1.77, 8.99)	0.59 (0.45, 0.73)	3.02 (-2.3, 8.34)	1.72 (1.28, 2.3)	0.09 (0.07, 0.12)	0.05 (0.05, 0.05)	0.04 (0.01, 0.07)	4.14 (-1.5, 9.78)	0.9 (0.72, 1.07)	3.24 (-2.37, 8.85)	2.32 (1.69, 3.18)	0.11 (0.08, 0.15)	0.05 (0.05, 0.05)	0.06 (0.03, 0.1)	4.81 (-0.96, 10.58)	1.18 (0.97, 1.4)	3.62 (-2.22, 9.46)
	Paresthesias	3.26 (1.57, 6.74)	0.35 (0.17, 0.73)	0.11 (0.1, 0.12)	0.25 (0.06, 0.62)	0.71 (0.34, 1.46)	0.22 (0.2, 0.23)	0.49 (0.12, 1.25)	2.25 (1.34, 3.77)	0.26 (0.15, 0.43)	0.11 (0.11, 0.12)	0.14 (0.04, 0.31)	1.47 (-4.19, 7.13)	0.56 (0.43, 0.68)	0.92 (-4.7, 6.53)	1.85 (1.62, 2.10)	0.21 (0.18, 0.24)	0.11 (0.11, 0.12)	0.1 (0.07, 0.12)	2.73 (-2.93, 8.38)	1.23 (1.03, 1.43)	1.49 (-4.19, 7.17)	1.78 (1.39, 2.27)	0.19 (0.15, 0.25)	0.11 (0.1, 0.11)	0.08 (0.04, 0.14)	3.88 (-2.42, 10.18)	1.88 (1.64, 2.13)	2 (-4.35, 8.35)	1.29 (1.03, 1.60)	0.14 (0.11, 0.17)	0.11 (0.1, 0.11)	0.03 (0, 0.06)	4.7 (-1.81, 11.22)	2.52 (2.21, 2.83)	2.18 (-4.3, 8.66)
	Parkinsons-like disease	5.15 (2.86, 9.25)	0.6 (0.34, 1.09)	0.12 (0.1, 0.14)	0.49 (0.22, 0.97)	1.21 (0.67, 2.17)	0.23 (0.2, 0.27)	0.97 (0.44, 1.94)	2.68 (1.19, 6.06)	0.36 (0.16, 0.82)	0.13 (0.12, 0.16)	0.23 (0.03, 0.68)	2.29 (0.66, 3.92)	0.64 (0.59, 0.69)	1.65 (0.03, 3.28)	0.69 (0.41, 1.16)	0.09 (0.06, 0.16)	0.13 (0.12, 0.15)	-0.04 (-0.08, 0.02)	2.85 (1.24, 4.46)	1.44 (1.36, 1.53)	1.4 (-0.22, 3.03)	0.95 (0.53, 1.73)	0.12 (0.07, 0.21)	0.12 (0.11, 0.14)	-0.01 (-0.06, 0.09)	3.55 (1.8, 5.29)	2.18 (2.07, 2.29)	1.37 (-0.38, 3.12)	0.99 (0.48, 2.03)	0.13 (0.06, 0.26)	0.13 (0.12, 0.14)	0 (-0.07, 0.13)	4.3 (2.35, 6.25)	2.94 (2.81, 3.08)	1.36 (-0.61, 3.33)
	Peripheral neuropathy	4.01 (2.76, 5.84)	0.84 (0.57, 1.22)	0.21 (0.2, 0.22)	0.63 (0.37, 1.01)	1.67 (1.15, 2.43)	0.42 (0.4, 0.44)	1.25 (0.73, 2.02)	1.96 (1.55, 2.47)	0.42 (0.33, 0.53)	0.21 (0.2, 0.22)	0.21 (0.12, 0.31)	2.93 (-2.48, 8.34)	1.06 (0.89, 1.23)	1.87 (-3.59, 7.33)	1.46 (1.18, 1.79)	0.3 (0.24, 0.36)	0.2 (0.2, 0.21)	0.09 (0.04, 0.16)	4.71 (-1.16, 10.59)	2.28 (2.01, 2.55)	2.43 (-3.44, 8.31)	1.51 (1.18, 1.94)	0.29 (0.23, 0.37)	0.19 (0.18, 0.2)	0.1 (0.03, 0.18)	6.46 (-0.55, 13.46)	3.43 (3.1, 3.77)	3.02 (-3.95, 10)	1.13 (0.84, 1.53)	0.2 (0.15, 0.28)	0.18 (0.17, 0.19)	0.02 (-0.03, 0.1)	7.68 (0, 15.37)	4.52 (4.11, 4.93)	3.16 (-4.57, 10.89)
	Somnolence	4.46 (2.36, 8.42)	0.07 (0.04, 0.13)	0.02 (0.01, 0.02)	0.05 (0.02, 0.11)	0.13 (0.07, 0.25)	0.03 (0.02, 0.04)	0.1 (0.04, 0.22)	2.06 (0.83, 5.11)	0.03 (0.01, 0.08)	0.02 (0.01, 0.02)	0.02 (0, 0.07)	0.23 (-0.43, 0.89)	0.08 (0.04, 0.11)	0.16 (-0.51, 0.82)	0.92 (0.45, 1.85)	0.02 (0.01, 0.03)	0.02 (0.01, 0.02)	0 (-0.01, 0.01)	0.33 (-0.39, 1.05)	0.18 (0.12, 0.24)	0.15 (-0.58, 0.87)	1.65 (0.89, 3.09)	0.03 (0.01, 0.05)	0.02 (0.01, 0.02)	0.01 (0, 0.03)	0.49 (-0.41, 1.39)	0.28 (0.21, 0.35)	0.21 (-0.68, 1.1)	1.6 (0.68, 3.73)	0.03 (0.01, 0.06)	0.02 (0.01, 0.02)	0.01 (-0.01, 0.04)	0.65 (-0.55, 1.84)	0.38 (0.28, 0.47)	0.27 (-0.94, 1.48)
	Transient ischemic attack (TIA)	5.45 (3.72, 7.99)	3.13 (2.14, 4.59)	0.57 (0.52, 0.64)	2.56 (1.56, 4.02)	6.26 (4.28, 9.18)	1.15 (1.03, 1.28)	5.12 (3.13, 8.04)	1.86 (1.24, 2.77)	1.07 (0.72, 1.6)	0.58 (0.52, 0.63)	0.5 (0.14, 1.02)	9.48 (7.89, 11.08)	2.88 (2.8, 2.96)	6.6 (5, 8.21)	1.46 (1.04, 2.07)	0.82 (0.58, 1.16)	0.56 (0.52, 0.61)	0.26 (0.02, 0.6)	14.39 (12.66, 16.13)	6.24 (6.12, 6.37)	8.15 (6.42, 9.88)	1.73 (1.1, 2.73)	0.92 (0.59, 1.45)	0.53 (0.49, 0.58)	0.39 (0.05, 0.92)	19.92 (17.56, 22.28)	9.44 (9.29, 9.59)	10.48 (8.16, 12.81)	1.49 (0.85, 2.63)	0.8 (0.45, 1.41)	0.54 (0.5, 0.57)	0.26 (-0.08, 0.87)	24.71 (21.79, 27.62)	12.65 (12.46, 12.84)	12.06 (9.08, 15.04)
	Vision abnormalities	2.36 (1.83, 3.04)	0.15 (0.12, 0.2)	0.06 (0.06, 0.07)	0.09 (0.05, 0.13)	0.3 (0.24, 0.39)	0.13 (0.12, 0.14)	0.18 (0.11, 0.26)	1.37 (1.08, 1.74)	0.09 (0.07, 0.12)	0.07 (0.06, 0.07)	0.02 (0.01, 0.05)	0.58 (-2.36, 3.52)	0.33 (0.14, 0.52)	0.25 (-2.77, 3.27)	1.39 (1.13, 1.7)	0.09 (0.07, 0.11)	0.06 (0.06, 0.07)	0.03 (0.01, 0.05)	1.12 (-2.93, 5.17)	0.72 (0.42, 1.01)	0.4 (-3.7, 4.5)	1.27 (1.04, 1.55)	0.08 (0.06, 0.09)	0.06 (0.06, 0.06)	0.02 (0, 0.03)	1.57 (-3.35, 6.5)	1.08 (0.71, 1.44)	0.5 (-4.4, 5.4)	0.99 (0.76, 1.31)	0.06 (0.04, 0.07)	0.06 (0.05, 0.06)	0 (-0.01, 0.02)	1.91 (-3.59, 7.4)	1.41 (0.97, 1.86)	0.49 (-5.1, 6.09)
Pulmonary	Cough	7.33 (5.69, 9.44)	1.51 (1.17, 1.95)	0.21 (0.2, 0.22)	1.31 (0.97, 1.74)	3.03 (2.35, 3.9)	0.41 (0.39, 0.43)	2.61 (1.94, 3.49)	2.13 (1.68, 2.71)	0.41 (0.32, 0.52)	0.19 (0.18, 0.2)	0.22 (0.13, 0.33)	4.26 (-1.78, 10.3)	0.99 (0.83, 1.16)	3.27 (-2.84, 9.38)	1.72 (1.42, 2.09)	0.38 (0.31, 0.46)	0.22 (0.21, 0.23)	0.16 (0.09, 0.24)	6.55 (-0.11, 13.2)	2.32 (2.05, 2.6)	4.23 (-2.38, 10.83)	1.7 (1.44, 2.01)	0.45 (0.38, 0.53)	0.26 (0.26, 0.27)	0.19 (0.12, 0.27)	9.24 (1.68, 16.81)	3.91 (3.55, 4.27)	5.34 (-2.3, 12.97)	2.05 (1.65, 2.53)	0.48 (0.38, 0.59)	0.23 (0.23, 0.24)	0.24 (0.15, 0.35)	12.09 (3.08, 21.11)	5.3 (4.85, 5.74)	6.8 (-2.3, 15.89)
	Dyspnea	11.79 (10.3, 13.49)	4.32 (3.77, 4.94)	0.37 (0.35, 0.38)	3.95 (3.4, 4.57)	8.63 (7.54, 9.87)	0.73 (0.7, 0.76)	7.9 (6.81, 9.14)	3.78 (3.29, 4.35)	1.47 (1.28, 1.69)	0.39 (0.38, 0.4)	1.08 (0.89, 1.3)	13.04 (3.3, 22.78)	1.9 (1.67, 2.13)	11.14 (1.34, 20.94)	2.49 (2.19, 2.83)	0.91 (0.8, 1.04)	0.37 (0.35, 0.38)	0.55 (0.44, 0.67)	18.5 (7.88, 29.13)	4.09 (3.73, 4.46)	14.41 (3.8, 25.02)	1.96 (1.7, 2.27)	0.68 (0.59, 0.79)	0.35 (0.34, 0.36)	0.33 (0.24, 0.44)	22.61 (10.92, 34.29)	6.19 (5.73, 6.64)	16.42 (4.64, 28.2)	1.94 (1.6, 2.34)	0.65 (0.54, 0.78)	0.34 (0.33, 0.34)	0.31 (0.2, 0.45)	26.51 (13.42, 39.59)	8.2 (7.64, 8.75)	18.31 (5.28, 31.34)
	Hypoxemia	37.61 (31.65, 44.69)	6.56 (5.52, 7.79)	0.17 (0.16, 0.19)	6.38 (5.34, 7.62)	13.12 (11.04, 15.59)	0.35 (0.32, 0.39)	12.77 (10.69, 15.24)	10.02 (7.79, 12.9)	1.87 (1.46, 2.41)	0.19 (0.17, 0.2)	1.69 (1.27, 2.23)	18.74 (12.38, 25.1)	0.91 (0.82, 1)	17.83 (11.47, 24.19)	2.96 (2.23, 3.93)	0.54 (0.41, 0.72)	0.18 (0.17, 0.2)	0.36 (0.23, 0.54)	22 (15.37, 28.63)	2.01 (1.87, 2.15)	19.99 (13.37, 26.6)	2.28 (1.72, 3.02)	0.44 (0.33, 0.59)	0.19 (0.18, 0.21)	0.25 (0.14, 0.39)	24.65 (17.68, 31.63)	3.18 (3, 3.36)	21.48 (14.48, 28.48)	1.7 (1.18, 2.44)	0.28 (0.19, 0.4)	0.16 (0.15, 0.17)	0.11 (0.03, 0.24)	26.32 (19.12, 33.52)	4.16 (3.94, 4.38)	22.17 (14.97, 29.36)
	Interstitial lung disease (ILD)	18.73 (14.32, 24.49)	0.44 (0.33, 0.57)	0.02 (0.02, 0.03)	0.41 (0.31, 0.55)	0.88 (0.67, 1.15)	0.05 (0.04, 0.05)	0.83 (0.62, 1.1)	5.7 (4.06, 7.99)	0.14 (0.1, 0.19)	0.02 (0.02, 0.03)	0.11 (0.07, 0.17)	1.29 (-1.12, 3.7)	0.12 (0.06, 0.18)	1.17 (-1.25, 3.6)	3.46 (2.51, 4.77)	0.08 (0.06, 0.12)	0.02 (0.02, 0.03)	0.06 (0.04, 0.09)	1.8 (-0.91, 4.51)	0.27 (0.17, 0.37)	1.53 (-1.16, 4.23)	2.25 (1.55, 3.26)	0.06 (0.04, 0.09)	0.03 (0.03, 0.03)	0.03 (0.02, 0.06)	2.18 (-0.84, 5.19)	0.43 (0.31, 0.56)	1.74 (-1.26, 4.74)	2.05 (1.31, 3.22)	0.05 (0.03, 0.08)	0.03 (0.02, 0.03)	0.03 (0.01, 0.06)	2.49 (-0.85, 5.84)	0.59 (0.43, 0.75)	1.9 (-1.49, 5.3)
Models were weighted for age, race, sex, ADI, the number in the two years prior to enrollment of outpatient visits within 6 month increments, inpatient visits within 6 month increments, unique medication prescriptions within 6 month increments, and routine blood chemistry panels within 6 month increments, utilization of Medicare, prior history of receiving an influenza vaccination, smoking status…

## Sheet: Table S8
Supplementary Table 8: Risks and DALYs of post-acute sequelae in those with COVID-19 hospitalized compared to not hospitalized during the acute phase.
		30-90 days after infection							91-180 days after infection							181-360 days after infection							361-540 days after infection							541-720 days after infection
Organ System	Sequela	Relative risk (95% CI)	DALYs in non-hospitalized COVID-19 per 1000 persons per 30 days (95% CI)	DALYs in hospitalized COVID-19 per 1000 persons per 30 days (95% CI)	DALYs in hospitalized vs. non-hospitalized COVID-19 per 1000 persons per 30 days (95% CI)	Cumulative DALYs in non-hospitalized COVID-19 per 1000 persons at 90 days (95% CI)	Cumulative DALYs in hospitalized COVID-19 per 1000 persons at 90 days (95% CI)	Cumulative DALYs in hospitalized vs. non-hospitalized COVID-19 per 1000 persons at 90 days (95% CI)	Relative risk (95% CI)	DALYs in non-hospitalized COVID-19 per 1000 persons per 30 days (95% CI)	DALYs in hospitalized COVID-19 per 1000 persons per 30 days (95% CI)	DALYs in hospitalized vs. non-hospitalized COVID-19 per 1000 persons per 30 days (95% CI)	Cumulative DALYs in non-hospitalized COVID-19 per 1000 persons at 180 days (95% CI)	Cumulative DALYs in hospitalized COVID-19 per 1000 persons at 180 days (95% CI)	Cumulative DALYs in hospitalized vs. non-hospitalized COVID-19 per 1000 persons at 180 days (95% CI)	Relative risk (95% CI)	DALYs in non-hospitalized COVID-19 per 1000 persons per 30 days (95% CI)	DALYs in hospitalized COVID-19 per 1000 persons per 30 days (95% CI)	DALYs in hospitalized vs. non-hospitalized COVID-19 per 1000 persons per 30 days (95% CI)	Cumulative DALYs in non-hospitalized COVID-19 per 1000 persons at 360 days (95% CI)	Cumulative DALYs in hospitalized COVID-19 per 1000 persons at 360 days (95% CI)	Cumulative DALYs in hospitalized vs. non-hospitalized COVID-19 per 1000 persons at 360 days (95% CI)	Relative risk (95% CI)	DALYs in non-hospitalized COVID-19 per 1000 persons per 30 days (95% CI)	DALYs in hospitalized COVID-19 per 1000 persons per 30 days (95% CI)	DALYs in hospitalized vs. non-hospitalized COVID-19 per 1000 persons per 30 days (95% CI)	Cumulative DALYs in non-hospitalized COVID-19 per 1000 persons at 540 days (95% CI)	Cumulative DALYs in hospitalized COVID-19 per 1000 persons at 540 days (95% CI)	Cumulative DALYs in hospitalized vs. non-hospitalized COVID-19 per 1000 persons at 540 days (95% CI)	Relative risk (95% CI)	DALYs in non-hospitalized COVID-19 per 1000 persons per 30 days (95% CI)	DALYs in hospitalized COVID-19 per 1000 persons per 30 days (95% CI)	DALYs in hospitalized vs. non-hospitalized COVID-19 per 1000 persons per 30 days (95% CI)	Cumulative DALYs in non-hospitalized COVID-19 per 1000 persons at 720 days (95% CI)	Cumulative DALYs in hospitalized COVID-19 per 1000 persons at 720 days (95% CI)	Cumulative DALYs in hospitalized vs. non-hospitalized COVID-19 per 1000 persons at 720 days (95% CI)
Death	Death*	2.82 (3.27, 2.42)	8.41 (7.84, 9.06)	23.68 (20.35, 27.55)	14.04 (10.71, 17.9)	16.82 (15.69, 18.11)	47.37 (40.7, 55.1)	28.08 (21.41, 35.81)	1.5 (1.21, 1.85)	4.1 (3.79, 4.46)	6.14 (4.95, 7.61)	1.82 (0.62, 3.29)	29.14 (27.63, 30.64)	65.78 (57.2, 74.37)	36.65 (28.03, 45.27)	1.41 (1.33, 1.5)	3.51 (3.44, 3.61)	4.95 (4.67, 5.26)	1.28 (1, 1.6)	50.2 (48.67, 51.72)	95.47 (86.94, 104.01)	45.28 (36.4, 54.16)	1.48 (1.23, 1.78)	3.4 (3.26, 3.58)	5.03 (4.18, 6.06)	1.46 (0.61, 2.48)	70.6 (68.77, 72.43)	125.66 (114.93, 136.39)	55.06 (44.18, 65.94)	1.3 (1.06, 1.6)	3.17 (3.04, 3.3)	4.13 (3.36, 5.06)	0.85 (0.08, 1.77)	89.62 (87.73, 91.5)	150.44 (138.17, 162.7)	60.82 (48.27, 73.37)
Hospitalization	Hospitalization*	4.71 (5.11, 4.34)	8.51 (8.1, 9.04)	40.09 (36.92, 43.49)	29.65 (26.48, 33.05)	17.02 (16.2, 18.08)	80.18 (73.84, 86.99)	59.29 (52.95, 66.1)	2.66 (2.43, 2.92)	7.39 (7.01, 7.76)	19.65 (17.96, 21.53)	11.28 (9.59, 13.15)	39.18 (37.8, 40.55)	139.13 (130.46, 147.8)	99.96 (90.88, 109.04)	2.51 (2.33, 2.71)	6.18 (5.95, 6.41)	15.51 (14.4, 16.73)	8.56 (7.45, 9.78)	76.26 (74.38, 78.13)	232.18 (221.68, 242.68)	155.92 (144.94, 166.91)	2.49 (2.31, 2.69)	5.99 (5.77, 6.22)	14.93 (13.85, 16.11)	8.19 (7.12, 9.38)	112.21 (109.93, 114.49)	321.73 (308.72, 334.74)	209.52 (196.55, 222.49)	2.47 (2.22, 2.74)	5.81 (5.53, 6.14)	14.35 (12.9, 15.91)	7.8 (6.35, 9.36)	147.05 (144.17, 149.94)	407.83 (391.41, 424.24)	260.78 (244.34, 277.22)
Cardiovascular	Acute coronary disease (ACD)	10.59 (14.67, 7.65)	0.72 (0.6, 0.88)	7.65 (5.53, 10.6)	6.68 (4.55, 9.62)	1.45 (1.19, 1.75)	15.31 (11.05, 21.2)	13.35 (9.1, 19.25)	4.03 (2.83, 5.74)	0.51 (0.42, 0.62)	2.04 (1.44, 2.91)	1.44 (0.83, 2.31)	2.97 (2.59, 3.35)	21.44 (15.95, 26.93)	18.47 (12.95, 23.99)	1.97 (1.48, 2.61)	0.44 (0.38, 0.5)	0.86 (0.65, 1.14)	0.39 (0.17, 0.67)	5.6 (5.1, 6.09)	26.61 (20.95, 32.27)	21.01 (15.16, 26.87)	1.75 (1.38, 2.22)	0.52 (0.46, 0.59)	0.91 (0.71, 1.15)	0.35 (0.16, 0.59)	8.7 (8.09, 9.31)	32.05 (26.13, 37.97)	23.35 (17.21, 29.49)	1.56 (1.11, 2.2)	0.44 (0.35, 0.53)	0.68 (0.48, 0.96)	0.22 (0.02, 0.5)	11.32 (10.51, 12.13)	36.13 (30, 42.26)	24.81 (18.53, 31.1)
	Angina	3.54 (6.28, 1.99)	0.59 (0.48, 0.72)	2.08 (1.17, 3.69)	1.39 (0.48, 3)	1.18 (0.96, 1.44)	4.16 (2.34, 7.38)	2.78 (0.95, 6)	2.58 (1.77, 3.74)	0.55 (0.47, 0.65)	1.42 (0.97, 2.06)	0.8 (0.35, 1.44)	2.83 (2.5, 3.16)	8.41 (5.25, 11.57)	5.58 (2.42, 8.74)	1.62 (1.18, 2.22)	0.54 (0.48, 0.6)	0.88 (0.64, 1.2)	0.3 (0.07, 0.62)	6.07 (5.6, 6.54)	13.67 (10.31, 17.04)	7.61 (4.17, 11.05)	1.37 (1.02, 1.83)	0.5 (0.44, 0.57)	0.68 (0.51, 0.91)	0.16 (-0.01, 0.39)	9.06 (8.48, 9.64)	17.76 (14.02, 21.5)	8.7 (4.9, 12.51)	2.02 (1.42, 2.88)	0.41 (0.34, 0.49)	0.82 (0.58, 1.17)	0.38 (0.13, 0.73)	11.5 (10.79, 12.22)	22.69 (18.52, 26.86)	11.19 (6.88, 15.49)
	Atrial fibrillation	7.64 (9.37, 6.22)	0.26 (0.23, 0.29)	1.97 (1.61, 2.42)	1.64 (1.27, 2.09)	0.52 (0.46, 0.58)	3.94 (3.21, 4.84)	3.28 (2.55, 4.17)	2.6 (2.03, 3.31)	0.15 (0.13, 0.17)	0.39 (0.31, 0.5)	0.22 (0.14, 0.33)	0.97 (0.32, 1.62)	5.12 (-1.81, 12.06)	4.15 (-2.94, 11.24)	1.49 (1.21, 1.84)	0.14 (0.13, 0.15)	0.21 (0.17, 0.26)	0.06 (0.02, 0.11)	1.81 (0.92, 2.7)	6.37 (-0.8, 13.54)	4.56 (-2.95, 12.08)	1.33 (1.02, 1.74)	0.13 (0.12, 0.14)	0.17 (0.13, 0.22)	0.04 (0, 0.09)	2.58 (1.52, 3.64)	7.4 (-0.26, 15.06)	4.82 (-3.09, 12.72)	1.72 (1.15, 2.56)	0.1 (0.09, 0.12)	0.18 (0.12, 0.26)	0.07 (0.01, 0.15)	3.2 (1.85, 4.56)	8.46 (-0.06, 16.99)	5.26 (-3.55, 14.07)
	Atrial flutter	6.75 (11.75, 3.88)	0.02 (0.01, 0.03)	0.14 (0.08, 0.24)	0.11 (0.05, 0.21)	0.04 (0.03, 0.06)	0.27 (0.16, 0.48)	0.22 (0.11, 0.42)	2.59 (1.57, 4.29)	0.02 (0.01, 0.03)	0.05 (0.03, 0.08)	0.03 (0.01, 0.06)	0.1 (-0.09, 0.28)	0.42 (-1, 1.83)	0.32 (-1.15, 1.79)	1.28 (0.74, 2.18)	0.02 (0.01, 0.02)	0.02 (0.01, 0.04)	0 (0, 0.02)	0.19 (-0.05, 0.44)	0.54 (-0.95, 2.04)	0.35 (-1.24, 1.93)	1.34 (0.79, 2.25)	0.01 (0.01, 0.02)	0.02 (0.01, 0.03)	0 (0, 0.02)	0.27 (-0.02, 0.57)	0.65 (-0.95, 2.24)	0.37 (-1.27, 2.02)	0.82 (0.51, 1.33)	0.01 (0.01, 0.02)	0.01 (0.01, 0.02)	0 (-0.01, 0)	0.35 (-0.03, 0.73)	0.71 (-0.89, 2.31)	0.36 (-1.33, 2.05)
	Bradycardia	6.01 (7.46, 4.85)	0.12 (0.1, 0.14)	0.7 (0.57, 0.87)	0.56 (0.42, 0.73)	0.23 (0.2, 0.28)	1.41 (1.14, 1.75)	1.11 (0.84, 1.45)	1.76 (1.28, 2.45)	0.12 (0.1, 0.13)	0.21 (0.15, 0.29)	0.08 (0.02, 0.16)	0.59 (0.12, 1.05)	2.03 (-1.05, 5.11)	1.44 (-1.67, 4.56)	1.47 (1.17, 1.85)	0.12 (0.11, 0.13)	0.17 (0.14, 0.22)	0.05 (0.01, 0.09)	1.29 (0.61, 1.97)	3.06 (-0.36, 6.49)	1.77 (-1.83, 5.38)	1.4 (1.13, 1.74)	0.11 (0.1, 0.12)	0.16 (0.13, 0.19)	0.04 (0.01, 0.08)	1.96 (1.1, 2.81)	4 (0.15, 7.85)	2.04 (-1.93, 6.02)	1.28 (1.06, 1.53)	0.11 (0.09, 0.12)	0.13 (0.11, 0.16)	0.03 (0, 0.05)	2.59 (1.52, 3.66)	4.81 (0.65, 8.97)	2.22 (-2.05, 6.48)
	Cardiac arrest	23.82 (35.36, 16.05)	0.08 (0.05, 0.14)	1.95 (1.31, 2.89)	1.82 (1.19, 2.77)	0.16 (0.1, 0.28)	3.9 (2.62, 5.78)	3.65 (2.38, 5.53)	18.1 (5.19, 63.05)	0.03 (0.02, 0.06)	0.57 (0.16, 1.99)	0.53 (0.12, 1.95)	0.26 (0.16, 0.36)	5.61 (2.45, 8.77)	5.35 (2.21, 8.5)	1.38 (0.8, 2.36)	0.04 (0.03, 0.06)	0.06 (0.03, 0.1)	0.01 (-0.01, 0.05)	0.5 (0.36, 0.65)	5.95 (2.81, 9.09)	5.44 (2.29, 8.6)	2.66 (1.29, 5.51)	0.04 (0.03, 0.06)	0.11 (0.05, 0.23)	0.06 (0.01, 0.18)	0.75 (0.57, 0.93)	6.61 (3.45, 9.76)	5.86 (2.65, 9.07)	1.38 (0.66, 2.85)	0.05 (0.03, 0.08)	0.06 (0.03, 0.13)	0.02 (-0.02, 0.08)	1.03 (0.79, 1.28)	6.99 (3.78, 10.2)	5.96 (2.7, 9.23)
	Cariogenic shock	25.21 (47.13, 13.48)	0.02 (0.01, 0.06)	0.55 (0.29, 1.03)	0.52 (0.26, 1)	0.04 (0.02, 0.11)	1.1 (0.59, 2.06)	1.03 (0.52, 1.99)	4.49 (2.01, 10.01)	0.04 (0.02, 0.08)	0.2 (0.09, 0.45)	0.15 (0.04, 0.39)	0.18 (0.09, 0.26)	1.7 (0.84, 2.56)	1.52 (0.66, 2.38)	2.99 (1.57, 5.69)	0.03 (0.02, 0.04)	0.08 (0.04, 0.15)	0.05 (0.01, 0.12)	0.34 (0.22, 0.45)	2.18 (1.29, 3.07)	1.84 (0.92, 2.76)	1.93 (0.99, 3.74)	0.04 (0.02, 0.06)	0.07 (0.04, 0.14)	0.03 (0, 0.1)	0.56 (0.41, 0.7)	2.6 (1.64, 3.56)	2.04 (1.08, 3.01)	1.9 (0.66, 5.44)	0.03 (0.02, 0.06)	0.06 (0.02, 0.18)	0.03 (-0.01, 0.14)	0.76 (0.56, 0.95)	2.98 (1.9, 4.06)	2.22 (1.1, 3.35)
	Heart failure	6.87 (8.38, 5.63)	2.46 (2.2, 2.75)	16.89 (13.84, 20.6)	13.81 (10.76, 17.51)	4.91 (4.4, 5.51)	33.78 (27.68, 41.19)	27.62 (21.52, 35.03)	2.13 (1.72, 2.62)	1.84 (1.65, 2.04)	3.9 (3.16, 4.82)	1.9 (1.16, 2.82)	10.42 (9.67, 11.17)	45.5 (38.39, 52.6)	35.08 (27.85, 42.31)	1.64 (1.34, 2.02)	1.5 (1.37, 1.62)	2.45 (2, 3.02)	0.87 (0.42, 1.43)	19.4 (18.4, 20.4)	60.22 (52.66, 67.77)	40.82 (33, 48.64)	1.88 (1.51, 2.34)	1.22 (1.11, 1.33)	2.28 (1.84, 2.84)	0.98 (0.53, 1.54)	26.7 (25.54, 27.87)	73.91 (65.65, 82.17)	47.21 (38.6, 55.81)	1.39 (1.04, 1.84)	1.17 (1.04, 1.31)	1.62 (1.21, 2.15)	0.41 (0, 0.93)	33.71 (32.28, 35.13)	83.62 (74.82, 92.42)	49.92 (40.76, 59.07)
	Ischemic cardiomyopathy (ICM)	4.73 (6.61, 3.37)	0.23 (0.17, 0.31)	1.09 (0.78, 1.53)	0.81 (0.5, 1.25)	0.46 (0.35, 0.61)	2.19 (1.56, 3.06)	1.62 (1, 2.49)	1.98 (1.1, 3.58)	0.22 (0.17, 0.28)	0.43 (0.24, 0.78)	0.19 (0, 0.54)	1.12 (0.86, 1.38)	3.48 (1.94, 5.03)	2.37 (0.76, 3.97)	1.95 (1.45, 2.63)	0.19 (0.15, 0.23)	0.37 (0.28, 0.5)	0.16 (0.07, 0.29)	2.26 (1.87, 2.66)	5.72 (3.99, 7.45)	3.45 (1.67, 5.24)	1.91 (1.37, 2.67)	0.18 (0.15, 0.21)	0.34 (0.24, 0.47)	0.15 (0.05, 0.28)	3.32 (2.86, 3.78)	7.74 (5.73, 9.74)	4.42 (2.38, 6.46)	1.07 (0.66, 1.74)	0.18 (0.13, 0.23)	0.19 (0.12, 0.31)	0.01 (-0.06, 0.13)	4.37 (3.77, 4.98)	8.87 (6.64, 11.09)	4.49 (2.25, 6.74)
	Myocardial infarction (MI)	9.81 (12.01, 8.01)	0.58 (0.47, 0.72)	5.71 (4.67, 7)	4.93 (3.89, 6.22)	1.17 (0.95, 1.43)	11.43 (9.34, 14)	9.87 (7.77, 12.43)	4.11 (3, 5.64)	0.43 (0.35, 0.52)	1.75 (1.28, 2.4)	1.24 (0.77, 1.89)	2.44 (2.11, 2.77)	16.68 (13.86, 19.49)	14.24 (11.4, 17.07)	1.76 (1.32, 2.37)	0.41 (0.35, 0.47)	0.72 (0.54, 0.97)	0.28 (0.1, 0.53)	4.89 (4.43, 5.35)	21 (18, 24)	16.11 (12.99, 19.22)	1.92 (1.49, 2.47)	0.46 (0.4, 0.52)	0.88 (0.68, 1.13)	0.38 (0.18, 0.63)	7.64 (7.06, 8.21)	26.27 (22.97, 29.57)	18.63 (15.17, 22.09)	1.61 (1.11, 2.32)	0.4 (0.32, 0.5)	0.64 (0.44, 0.93)	0.22 (0.02, 0.5)	10.03 (9.27, 10.8)	30.12 (26.41, 33.83)	20.09 (16.24, 23.93)
	Non-ischemic cardiomyopathy (NICM)	4.59 (6, 3.51)	0.55 (0.45, 0.66)	2.51 (1.92, 3.28)	1.84 (1.25, 2.62)	1.09 (0.9, 1.33)	5.02 (3.83, 6.56)	3.69 (2.51, 5.23)	2.83 (2.17, 3.7)	0.47 (0.4, 0.55)	1.33 (1.01, 1.73)	0.79 (0.48, 1.2)	2.5 (2.1, 2.9)	8.99 (6.57, 11.42)	6.5 (4.03, 8.97)	1.86 (1.42, 2.43)	0.37 (0.33, 0.42)	0.69 (0.53, 0.9)	0.29 (0.13, 0.5)	4.72 (4.2, 5.25)	13.13 (10.41, 15.85)	8.4 (5.57, 11.24)	2.48 (1.86, 3.3)	0.32 (0.28, 0.37)	0.79 (0.6, 1.06)	0.44 (0.24, 0.7)	6.64 (6.03, 7.25)	17.89 (14.5, 21.29)	11.25 (7.87, 14.63)	1.15 (0.79, 1.67)	0.3 (0.24, 0.37)	0.35 (0.24, 0.5)	0.04 (-0.07, 0.2)	8.45 (7.66, 9.25)	19.98 (16.32, 23.63)	11.52 (7.83, 15.21)
	Pericarditis	9.38 (13.87, 6.34)	0.31 (0.21, 0.44)	2.89 (1.95, 4.27)	2.47 (1.54, 3.85)	0.62 (0.43, 0.88)	5.77 (3.9, 8.53)	4.94 (3.08, 7.71)	4.45 (2.24, 8.8)	0.24 (0.17, 0.33)	1.05 (0.53, 2.09)	0.77 (0.25, 1.8)	1.33 (1.17, 1.49)	8.93 (7.23, 10.64)	7.61 (5.89, 9.33)	2.11 (1.36, 3.27)	0.23 (0.17, 0.29)	0.48 (0.31, 0.74)	0.23 (0.06, 0.49)	2.69 (2.45, 2.93)	11.8 (9.99, 13.61)	9.11 (7.23, 11)	1.48 (0.85, 2.57)	0.22 (0.17, 0.28)	0.32 (0.18, 0.55)	0.09 (-0.04, 0.33)	3.98 (3.7, 4.26)	13.7 (11.79, 15.62)	9.73 (7.75, 11.71)	1.03 (0.49, 2.17)	0.23 (0.16, 0.33)	0.24 (0.11, 0.49)	0.01 (-0.12, 0.27)	5.34 (4.95, 5.73)	15.12 (13.06, 17.17)	9.77 (7.65, 11.9)
	Tachycardia	9.87 (11.93, 8.16)	0.15 (0.12, 0.17)	1.44 (1.19, 1.74)	1.25 (1, 1.55)	0.29 (0.25, 0.34)	2.88 (2.38, 3.48)	2.49 (1.99, 3.09)	3.24 (2.28, 4.6)	0.1 (0.09, 0.12)	0.33 (0.24, 0.48)	0.22 (0.12, 0.36)	0.6 (0.12, 1.08)	3.89 (-1.49, 9.26)	3.28 (-2.09, 8.66)	2.21 (1.71, 2.86)	0.08 (0.08, 0.09)	0.18 (0.14, 0.24)	0.09 (0.05, 0.15)	1.1 (0.49, 1.71)	4.98 (-0.7, 10.67)	3.88 (-1.87, 9.64)	2.29 (1.78, 2.95)	0.08 (0.07, 0.09)	0.19 (0.14, 0.24)	0.1 (0.05, 0.15)	1.59 (0.87, 2.31)	6.11 (-0.08, 12.29)	4.52 (-1.84, 10.87)	2.33 (1.58, 3.46)	0.09 (0.07, 0.1)	0.2 (0.13, 0.29)	0.1 (0.04, 0.2)	2.1 (1.12, 3.08)	7.3 (-0.24, 14.84)	5.2 (-2.63, 13.03)
	Ventricular arrhythmias	8.99 (12.7, 6.37)	0.09 (0.08, 0.11)	0.82 (0.58, 1.15)	0.7 (0.46, 1.03)	0.18 (0.15, 0.22)	1.63 (1.16, 2.31)	1.39 (0.92, 2.07)	3.29 (2.33, 4.65)	0.07 (0.06, 0.08)	0.23 (0.17, 0.33)	0.15 (0.08, 0.25)	0.4 (0.01, 0.78)	2.34 (-2.73, 7.4)	1.94 (-3.17, 7.05)	1.56 (1.21, 2.04)	0.06 (0.05, 0.06)	0.09 (0.07, 0.11)	0.03 (0.01, 0.05)	0.73 (0.22, 1.23)	2.86 (-2.31, 8.02)	2.13 (-3.19, 7.45)	1.76 (1.26, 2.45)	0.06 (0.05, 0.06)	0.1 (0.07, 0.14)	0.04 (0.01, 0.08)	1.06 (0.46, 1.67)	3.45 (-2.11, 9)	2.38 (-3.3, 8.07)	2.13 (1.5, 3.02)	0.05 (0.04, 0.07)	0.11 (0.08, 0.16)	0.05 (0.02, 0.1)	1.38 (0.57, 2.19)	4.13 (-1.84, 10.09)	2.74 (-3.41, 8.9)
Coagulation	Anemia	6.13 (6.96, 5.4)	0.01 (0.01, 0.01)	0.04 (0.04, 0.05)	0.03 (0.03, 0.04)	0.01 (0.01, 0.02)	0.09 (0.08, 0.1)	0.07 (0.06, 0.08)	2.38 (1.97, 2.9)	0 (0, 0.01)	0.01 (0.01, 0.01)	0.01 (0, 0.01)	0.03 (-0.92, 0.98)	0.12 (-7.33, 7.58)	0.09 (-7.45, 7.63)	1.56 (1.29, 1.91)	0 (0, 0)	0.01 (0.01, 0.01)	0 (0, 0)	0.05 (-1.21, 1.32)	0.16 (-8.13, 8.45)	0.11 (-8.51, 8.72)	1.54 (1.25, 1.88)	0 (0, 0)	0.01 (0, 0.01)	0 (0, 0)	0.08 (-1.43, 1.59)	0.2 (-9.22, 9.62)	0.12 (-9.59, 9.83)	1.6 (1.26, 2.04)	0 (0, 0)	0.01 (0, 0.01)	0 (0, 0)	0.1 (-1.76, 1.96)	0.23 (-10.52, 10.98)	0.13 (-10.73, 10.99)
	Coagulopathy	6.43 (7.19, 5.75)	2.17 (1.99, 2.35)	13.93 (12.46, 15.57)	11.17 (9.7, 12.81)	4.33 (3.99, 4.7)	27.86 (24.91, 31.13)	22.34 (19.4, 25.62)	2.48 (2.07, 2.97)	1.64 (1.53, 1.77)	4.07 (3.4, 4.88)	2.23 (1.56, 3.04)	9.26 (8.38, 10.13)	40.06 (32.88, 47.25)	30.81 (23.49, 38.13)	2.28 (1.93, 2.69)	1.19 (1.12, 1.26)	2.71 (2.29, 3.19)	1.39 (0.98, 1.88)	16.38 (15.24, 17.53)	56.31 (48, 64.62)	39.92 (31.34, 48.51)	2.32 (1.99, 2.7)	1.09 (1.02, 1.17)	2.53 (2.17, 2.94)	1.32 (0.96, 1.73)	22.93 (21.57, 24.28)	71.48 (61.95, 81)	48.55 (38.91, 58.19)	1.5 (1.2, 1.86)	1.18 (1.09, 1.29)	1.77 (1.43, 2.21)	0.52 (0.18, 0.96)	30.04 (28.29, 31.78)	82.11 (71.45, 92.77)	52.07 (41.23, 62.92)
	Deep vein thrombosis	5.34 (6.6, 4.32)	0.54 (0.45, 0.64)	2.89 (2.34, 3.57)	2.22 (1.67, 2.9)	1.08 (0.91, 1.28)	5.78 (4.68, 7.14)	4.43 (3.33, 5.79)	1.68 (1.06, 2.67)	0.31 (0.25, 0.38)	0.52 (0.33, 0.83)	0.19 (0, 0.5)	2.01 (1.56, 2.46)	7.35 (4.73, 9.96)	5.33 (2.65, 8.02)	1.71 (1.43, 2.03)	0.19 (0.16, 0.22)	0.33 (0.27, 0.39)	0.12 (0.07, 0.18)	3.15 (2.61, 3.7)	9.3 (6.64, 11.95)	6.14 (3.38, 8.91)	2.63 (1.96, 3.52)	0.15 (0.13, 0.18)	0.41 (0.3, 0.54)	0.23 (0.13, 0.37)	4.08 (3.47, 4.69)	11.73 (8.74, 14.72)	7.65 (4.55, 10.75)	1.97 (1.56, 2.46)	0.17 (0.13, 0.21)	0.33 (0.26, 0.41)	0.15 (0.08, 0.23)	5.07 (4.33, 5.82)	13.69 (10.46, 16.91)	8.61 (5.26, 11.97)
	Pulmonary embolism	9.13 (10.99, 7.58)	0.58 (0.49, 0.69)	5.3 (4.4, 6.38)	4.53 (3.63, 5.61)	1.16 (0.98, 1.38)	10.6 (8.81, 12.76)	9.05 (7.26, 11.21)	3.43 (2.51, 4.69)	0.23 (0.19, 0.29)	0.8 (0.58, 1.09)	0.53 (0.31, 0.82)	1.86 (1.44, 2.27)	12.99 (9.56, 16.43)	11.13 (7.56, 14.71)	2.48 (1.67, 3.7)	0.12 (0.1, 0.14)	0.29 (0.19, 0.43)	0.16 (0.06, 0.3)	2.55 (2.08, 3.01)	14.71 (11.04, 18.38)	12.16 (8.44, 15.87)	1.39 (0.97, 1.96)	0.15 (0.13, 0.18)	0.21 (0.15, 0.3)	0.05 (-0.01, 0.14)	3.45 (2.93, 3.97)	15.96 (12.17, 19.75)	12.51 (8.58, 16.44)	1.74 (1.15, 2.63)	0.12 (0.09, 0.15)	0.2 (0.13, 0.3)	0.08 (0.01, 0.18)	4.15 (3.54, 4.75)	17.16 (13.23, 21.1)	13.02 (9.04, 16.99)
	Venous thomobilic embolism	7.02 (8.95, 5.51)	0.31 (0.25, 0.39)	2.17 (1.7, 2.76)	1.77 (1.3, 2.36)	0.62 (0.49, 0.77)	4.33 (3.4, 5.52)	3.54 (2.6, 4.73)	4.04 (2.3, 7.06)	0.18 (0.14, 0.23)	0.74 (0.42, 1.29)	0.52 (0.2, 1.07)	1.17 (0.84, 1.49)	6.55 (3.45, 9.65)	5.38 (2.24, 8.52)	1.84 (1.3, 2.59)	0.14 (0.12, 0.16)	0.26 (0.18, 0.36)	0.11 (0.03, 0.21)	2.01 (1.6, 2.41)	8.09 (4.86, 11.32)	6.09 (2.83, 9.34)	1.66 (1.02, 2.72)	0.13 (0.11, 0.15)	0.21 (0.13, 0.35)	0.08 (-0.01, 0.21)	2.78 (2.3, 3.25)	9.38 (5.88, 12.87)	6.6 (3.04, 10.16)	1.43 (0.84, 2.43)	0.11 (0.08, 0.15)	0.16 (0.09, 0.26)	0.04 (-0.02, 0.15)	3.43 (2.83, 4.03)	10.31 (6.64, 13.98)	6.88 (3.14, 10.62)
Endocrine	Diabetes	4.55 (3.8, 5.63)	2.03 (1.57, 2.4)	0.44 (0.4, 0.5)	1.59 (1.16, 1.98)	4.06 (3.13, 4.81)	0.89 (0.8, 1)	3.18 (2.32, 3.95)	1.97 (1.46, 2.51)	0.6 (0.44, 0.75)	0.31 (0.28, 0.33)	0.3 (0.14, 0.44)	5.91 (4.92, 6.64)	1.8 (1.68, 1.96)	4.1 (3.19, 4.85)	1.67 (1.38, 2.04)	0.47 (0.38, 0.57)	0.28 (0.27, 0.3)	0.19 (0.1, 0.29)	8.78 (7.68, 9.42)	3.49 (3.35, 3.68)	5.26 (4.21, 6.06)	1.29 (1.06, 1.61)	0.33 (0.28, 0.39)	0.26 (0.24, 0.28)	0.07 (0.01, 0.14)	10.79 (9.57, 11.52)	5.05 (4.91, 5.2)	5.77 (4.55, 6.4)	1.38 (0.99, 1.72)	0.31 (0.23, 0.4)	0.23 (0.21, 0.25)	0.08 (0, 0.17)	12.6 (11.46, 13.5)	6.37 (6.23, 6.67)	6.21 (5.17, 7.03)
Gastrointestinal	Abdominal pain	2.42 (3.03, 1.94)	0.36 (0.33, 0.39)	0.86 (0.69, 1.08)	0.46 (0.29, 0.68)	0.71 (0.65, 0.78)	1.73 (1.38, 2.16)	0.93 (0.58, 1.36)	1.64 (1.28, 2.1)	0.39 (0.36, 0.41)	0.63 (0.49, 0.81)	0.22 (0.08, 0.4)	1.87 (1.06, 2.68)	3.62 (-1.6, 8.85)	1.75 (-3.64, 7.14)	1.31 (1.1, 1.57)	0.34 (0.33, 0.36)	0.45 (0.38, 0.54)	0.1 (0.02, 0.19)	3.94 (2.79, 5.09)	6.34 (0, 12.69)	2.41 (-4.07, 8.88)	1.41 (1.18, 1.67)	0.32 (0.3, 0.34)	0.45 (0.37, 0.53)	0.12 (0.04, 0.2)	5.84 (4.4, 7.27)	9.03 (1.5, 16.56)	3.19 (-4.38, 10.75)	1.77 (1.35, 2.33)	0.26 (0.24, 0.28)	0.46 (0.35, 0.61)	0.18 (0.07, 0.33)	7.41 (5.65, 9.16)	11.8 (1.6, 21.99)	4.39 (-5.89, 14.67)
	Acute gastritis	1.72 (3.94, 0.75)	0.01 (0, 0.01)	0.01 (0, 0.02)	0 (0, 0.02)	0.01 (0.01, 0.02)	0.02 (0.01, 0.05)	0.01 (0, 0.04)	1.7 (0.72, 3.96)	0 (0, 0.01)	0.01 (0, 0.02)	0 (0, 0.01)	0.03 (-0.08, 0.13)	0.05 (-0.65, 0.74)	0.02 (-0.69, 0.73)	1.73 (0.99, 3.04)	0.01 (0, 0.01)	0.01 (0.01, 0.02)	0 (0, 0.01)	0.06 (-0.09, 0.21)	0.1 (-0.89, 1.1)	0.04 (-0.95, 1.04)	1.67 (0.92, 3.02)	0.01 (0, 0.01)	0.01 (0.01, 0.02)	0 (0, 0.01)	0.09 (-0.13, 0.31)	0.16 (-1.1, 1.41)	0.07 (-1.19, 1.32)	1.31 (0.72, 2.38)	0.01 (0, 0.01)	0.01 (0, 0.01)	0 (0, 0.01)	0.12 (-0.16, 0.41)	0.2 (-1.18, 1.58)	0.07 (-1.34, 1.49)
	Acute pancreatitis	7.46 (10.81, 5.15)	0.1 (0.07, 0.14)	0.74 (0.51, 1.08)	0.61 (0.38, 0.95)	0.2 (0.14, 0.28)	1.49 (1.03, 2.15)	1.23 (0.77, 1.89)	1.74 (0.92, 3.28)	0.09 (0.07, 0.12)	0.16 (0.09, 0.31)	0.06 (-0.01, 0.21)	0.48 (0.29, 0.67)	1.97 (0.65, 3.29)	1.49 (0.16, 2.83)	1.83 (1.23, 2.69)	0.09 (0.07, 0.11)	0.16 (0.11, 0.23)	0.06 (0.01, 0.14)	1 (0.68, 1.31)	2.92 (1.5, 4.34)	1.92 (0.42, 3.42)	2.27 (1.52, 3.39)	0.08 (0.06, 0.1)	0.17 (0.12, 0.26)	0.09 (0.03, 0.17)	1.45 (1.1, 1.81)	3.96 (2.25, 5.66)	2.5 (0.75, 4.25)	1.99 (1.21, 3.29)	0.08 (0.06, 0.11)	0.17 (0.1, 0.28)	0.08 (0.01, 0.19)	1.96 (1.49, 2.43)	4.97 (2.92, 7.02)	3.01 (0.89, 5.12)
	Cholangitis	24.85 (59.48, 10.4)	0 (0, 0)	0.01 (0, 0.02)	0.01 (0, 0.02)	0 (0, 0)	0.01 (0.01, 0.03)	0.01 (0.01, 0.03)	4.85 (1.66, 14.08)	0 (0, 0)	0 (0, 0.01)	0 (0, 0.01)	0 (-0.05, 0.06)	0.02 (-0.53, 0.57)	0.02 (-0.54, 0.58)	2.19 (0.94, 5.07)	0 (0, 0)	0 (0, 0)	0 (0, 0)	0.01 (-0.06, 0.08)	0.03 (-0.56, 0.62)	0.02 (-0.57, 0.62)	7.33 (3.71, 14.5)	0 (0, 0)	0 (0, 0.01)	0 (0, 0.01)	0.01 (-0.09, 0.11)	0.05 (-0.81, 0.92)	0.05 (-0.82, 0.91)	3.17 (1.05, 9.62)	0 (0, 0)	0 (0, 0.01)	0 (0, 0.01)	0.01 (-0.1, 0.13)	0.07 (-1.03, 1.17)	0.05 (-1.04, 1.15)
	Constipation	6.56 (7.95, 5.41)	0.06 (0.05, 0.06)	0.38 (0.31, 0.46)	0.31 (0.24, 0.39)	0.12 (0.1, 0.13)	0.76 (0.63, 0.92)	0.61 (0.48, 0.77)	1.82 (1.49, 2.24)	0.05 (0.04, 0.05)	0.09 (0.07, 0.11)	0.04 (0.02, 0.06)	0.26 (-0.49, 1.01)	1.02 (-6.09, 8.13)	0.76 (-6.47, 7.99)	1.42 (1.15, 1.76)	0.04 (0.04, 0.05)	0.06 (0.05, 0.08)	0.02 (0, 0.03)	0.52 (-0.5, 1.54)	1.39 (-6.35, 9.13)	0.87 (-7.08, 8.82)	1.76 (1.48, 2.11)	0.04 (0.04, 0.04)	0.07 (0.06, 0.08)	0.03 (0.02, 0.04)	0.76 (-0.49, 2.01)	1.81 (-6.85, 10.48)	1.05 (-7.87, 9.98)	1.84 (1.4, 2.43)	0.04 (0.03, 0.04)	0.07 (0.05, 0.09)	0.03 (0.01, 0.05)	0.97 (-0.62, 2.57)	2.21 (-8, 12.42)	1.23 (-9.15, 11.62)
	Diarrhea	5.26 (6.36, 4.35)	0.32 (0.28, 0.36)	1.67 (1.38, 2.02)	1.28 (0.99, 1.63)	0.64 (0.56, 0.71)	3.35 (2.77, 4.05)	2.56 (1.98, 3.26)	2.02 (1.62, 2.49)	0.29 (0.27, 0.33)	0.59 (0.48, 0.73)	0.27 (0.16, 0.41)	1.52 (0.95, 2.09)	5.13 (1.03, 9.23)	3.61 (-0.52, 7.74)	1.4 (1.1, 1.76)	0.3 (0.28, 0.32)	0.42 (0.33, 0.52)	0.11 (0.02, 0.21)	3.31 (2.46, 4.15)	7.62 (2.79, 12.46)	4.32 (-0.71, 9.34)	1.6 (1.27, 2.02)	0.28 (0.26, 0.31)	0.45 (0.36, 0.57)	0.15 (0.06, 0.27)	5.01 (3.94, 6.08)	10.34 (4.23, 16.46)	5.33 (-0.87, 11.54)	1.7 (1.28, 2.26)	0.25 (0.22, 0.28)	0.42 (0.32, 0.57)	0.16 (0.05, 0.3)	6.51 (5.16, 7.87)	12.89 (5.45, 20.33)	6.38 (-1.15, 13.91)
	Gastroesophageal reflux disease (GERD)	3.06 (3.59, 2.61)	0.05 (0.04, 0.05)	0.14 (0.12, 0.16)	0.09 (0.07, 0.11)	0.09 (0.08, 0.1)	0.28 (0.24, 0.33)	0.17 (0.13, 0.22)	1.62 (1.32, 1.97)	0.04 (0.03, 0.04)	0.06 (0.05, 0.07)	0.02 (0.01, 0.03)	0.2 (-1.08, 1.48)	0.45 (-7.37, 8.27)	0.25 (-7.88, 8.39)	1.3 (1.09, 1.54)	0.03 (0.03, 0.03)	0.04 (0.03, 0.05)	0.01 (0, 0.02)	0.39 (-1.37, 2.15)	0.7 (-8.46, 9.86)	0.31 (-9.1, 9.72)	1.15 (0.97, 1.37)	0.03 (0.03, 0.03)	0.03 (0.03, 0.04)	0 (0, 0.01)	0.57 (-1.56, 2.7)	0.91 (-9.76, 11.57)	0.34 (-10.45, 11.12)	1.34 (1.04, 1.71)	0.03 (0.02, 0.03)	0.03 (0.03, 0.04)	0.01 (0, 0.02)	0.72 (-1.96, 3.41)	1.11 (-11.98, 14.21)	0.39 (-13.04, 13.82)
	Irritable bowel syndrome	3.35 (1.48, 3.86)	0.02 (0.01, 0.02)	0.06 (0.03, 0.07)	0.04 (0.01, 0.05)	0.03 (0.03, 0.04)	0.12 (0.05, 0.13)	0.08 (0.08, 0.08)	2.27 (1.49, 2.52)	0.02 (0.02, 0.02)	0.05 (0.03, 0.05)	0.03 (0.01, 0.03)	0.1 (0.09, 0.11)	0.26 (0.17, 0.29)	0.16 (0.07, 0.19)	2.16 (1.81, 2.3)	0.02 (0.02, 0.02)	0.05 (0.04, 0.05)	0.03 (0.02, 0.03)	0.23 (0.22, 0.25)	0.55 (0.44, 0.59)	0.32 (0.21, 0.35)	2.39 (0.95, 2.72)	0.02 (0.01, 0.02)	0.04 (0.02, 0.05)	0.02 (0, 0.03)	0.33 (0.31, 0.36)	0.79 (0.61, 0.85)	0.46 (0.27, 0.51)	2.63 (0.96, 2.63)	0.02 (0.01, 0.02)	0.04 (0.02, 0.04)	0.02 (0, 0.03)	0.43 (0.41, 0.46)	1.03 (0.77, 1.09)	0.59 (0.34, 0.66)
	Liver Abnormalities	4.05 (4.43, 3.7)	0.11 (0.11, 0.12)	0.46 (0.42, 0.5)	0.33 (0.29, 0.37)	0.23 (0.22, 0.24)	0.91 (0.83, 1)	0.65 (0.57, 0.74)	1.42 (1.23, 1.66)	0.08 (0.07, 0.08)	0.11 (0.09, 0.13)	0.03 (0.01, 0.05)	0.46 (-2.1, 3.01)	1.24 (-17.25, 19.73)	0.78 (-17.93, 19.5)	1.24 (1.1, 1.4)	0.06 (0.06, 0.06)	0.08 (0.07, 0.09)	0.01 (0.01, 0.02)	0.83 (-1.95, 3.62)	1.71 (-18.59, 22)	0.88 (-20.06, 21.81)	1.2 (1.06, 1.36)	0.05 (0.05, 0.05)	0.06 (0.05, 0.07)	0.01 (0, 0.02)	1.13 (-2.31, 4.57)	2.07 (-20.52, 24.65)	0.94 (-21.78, 23.65)	1.12 (0.9, 1.38)	0.04 (0.04, 0.04)	0.05 (0.04, 0.06)	0 (0, 0.01)	1.37 (-2.74, 5.49)	2.34 (-23, 27.67)	0.96 (-25.01, 26.94)
	Peptic ulcer disease (PUD)	6.22 (9.56, 4.05)	0.07 (0.05, 0.1)	0.45 (0.29, 0.69)	0.36 (0.2, 0.6)	0.14 (0.11, 0.19)	0.9 (0.58, 1.38)	0.71 (0.4, 1.2)	2.47 (2.02, 3.05)	0.07 (0.05, 0.08)	0.16 (0.13, 0.2)	0.09 (0.06, 0.13)	0.34 (0.07, 0.61)	1.38 (-0.44, 3.2)	1.04 (-0.87, 2.95)	1.93 (1.26, 2.97)	0.05 (0.04, 0.06)	0.09 (0.06, 0.15)	0.04 (0.01, 0.09)	0.63 (0.27, 0.99)	1.94 (-0.27, 4.16)	1.31 (-0.94, 3.56)	1.51 (1.08, 2.12)	0.05 (0.04, 0.06)	0.08 (0.06, 0.11)	0.02 (0, 0.06)	0.95 (0.51, 1.39)	2.42 (0.06, 4.78)	1.47 (-0.91, 3.85)	1.47 (0.87, 2.48)	0.05 (0.04, 0.06)	0.07 (0.04, 0.12)	0.02 (-0.01, 0.07)	1.25 (0.68, 1.81)	2.86 (0.23, 5.49)	1.61 (-1.13, 4.36)
	Vomiting	2.8 (5.97, 1.3)	0.04 (0.02, 0.05)	0.1 (0.05, 0.22)	0.06 (0.01, 0.18)	0.07 (0.05, 0.11)	0.2 (0.09, 0.43)	0.12 (0.01, 0.35)	2.71 (1.26, 5.85)	0.04 (0.03, 0.05)	0.11 (0.05, 0.23)	0.06 (0.01, 0.19)	0.19 (0, 0.38)	0.53 (-1.01, 2.06)	0.34 (-1.24, 1.91)	2.37 (1.41, 4)	0.06 (0.04, 0.07)	0.13 (0.08, 0.22)	0.07 (0.02, 0.16)	0.53 (0.17, 0.88)	1.32 (-1.1, 3.75)	0.8 (-1.72, 3.31)	1.86 (1.16, 2.99)	0.06 (0.05, 0.07)	0.1 (0.07, 0.17)	0.04 (0, 0.11)	0.87 (0.39, 1.35)	1.95 (-0.88, 4.79)	1.09 (-1.79, 3.96)	2.15 (1.26, 3.67)	0.04 (0.03, 0.05)	0.08 (0.05, 0.14)	0.04 (0.01, 0.1)	1.1 (0.51, 1.69)	2.45 (-0.77, 5.67)	1.35 (-1.91, 4.61)
General	Fatigue	5.79 (4.82, 6.6)	7.02 (5.84, 7.94)	1.2 (1.12, 1.3)	5.79 (4.63, 6.73)	14.03 (11.67, 15.87)	2.41 (2.23, 2.6)	11.58 (9.25, 13.46)	1.8 (1.49, 2.15)	1.58 (1.29, 1.9)	0.88 (0.82, 0.93)	0.71 (0.42, 1.02)	18.58 (16.95, 20.03)	5.04 (4.73, 5.25)	13.48 (11.79, 14.94)	1.54 (1.34, 1.74)	1.16 (1.03, 1.29)	0.75 (0.71, 0.79)	0.41 (0.27, 0.54)	25.42 (23.44, 27.21)	9.56 (9.17, 9.9)	15.92 (14.06, 17.74)	1.52 (1.28, 1.84)	1.04 (0.82, 1.24)	0.67 (0.64, 0.7)	0.36 (0.18, 0.56)	31.69 (29.17, 34.24)	13.6 (13.09, 14.07)	18.27 (15.78, 20.6)	1.52 (1.2, 1.75)	1.01 (0.84, 1.2)	0.69 (0.63, 0.74)	0.34 (0.14, 0.51)	37.7 (34.26, 40.74)	17.63 (16.97, 18.36)	19.84 (16.76, 22.99)
Kidney	Acute kidney injury (AKI)	11.61 (12.96, 10.41)	1.45 (1.3, 1.63)	16.89 (15.14, 18.85)	14.96 (13.21, 16.92)	2.91 (2.6, 3.26)	33.78 (30.28, 37.7)	29.91 (26.41, 33.84)	3.34 (2.64, 4.21)	1.2 (1.08, 1.33)	3.99 (3.15, 5.03)	2.62 (1.78, 3.66)	6.5 (5.72, 7.27)	45.74 (37.99, 53.49)	39.25 (31.51, 46.98)	2.38 (2.04, 2.8)	1.12 (1.03, 1.21)	2.67 (2.28, 3.14)	1.44 (1.05, 1.9)	13.22 (12.12, 14.32)	61.77 (53.24, 70.31)	48.55 (39.91, 57.2)	2.27 (1.94, 2.67)	0.94 (0.87, 1.02)	2.14 (1.82, 2.52)	1.11 (0.79, 1.49)	18.87 (17.58, 20.17)	74.63 (65.26, 83.99)	55.75 (45.93, 65.58)	2.29 (1.76, 3)	0.82 (0.72, 0.93)	1.88 (1.44, 2.46)	0.98 (0.54, 1.56)	23.8 (22.14, 25.46)	85.92 (75.18, 96.65)	62.12 (51.06, 73.19)
	Chronic Kidney Disease (CKD)	3.11 (3.58, 2.68)	0.35 (0.33, 0.38)	1.1 (0.95, 1.27)	0.7 (0.55, 0.87)	0.71 (0.66, 0.77)	2.2 (1.9, 2.54)	1.4 (1.1, 1.74)	1.48 (1.22, 1.78)	0.35 (0.33, 0.37)	0.52 (0.43, 0.63)	0.15 (0.06, 0.26)	1.77 (0.42, 3.12)	3.77 (-4.28, 11.82)	2 (-6.41, 10.4)	1.63 (1.44, 1.85)	0.31 (0.3, 0.33)	0.51 (0.45, 0.58)	0.18 (0.12, 0.25)	3.65 (1.67, 5.62)	6.84 (-3.03, 16.71)	3.19 (-7.12, 13.5)	1.47 (1.28, 1.68)	0.23 (0.22, 0.24)	0.34 (0.3, 0.39)	0.1 (0.06, 0.15)	5.04 (2.81, 7.27)	8.88 (-2.49, 20.25)	3.84 (-7.71, 15.39)	1.4 (1.11, 1.75)	0.2 (0.18, 0.21)	0.27 (0.22, 0.34)	0.07 (0.01, 0.14)	6.21 (3.39, 9.04)	10.52 (-3.08, 24.11)	4.3 (-9.65, 18.26)
	eGFR decline >30%	4.31 (4.88, 3.81)	0.18 (0.17, 0.19)	0.76 (0.67, 0.86)	0.55 (0.46, 0.65)	0.35 (0.34, 0.37)	1.52 (1.34, 1.72)	1.09 (0.92, 1.29)	1.66 (1.34, 2.06)	0.19 (0.18, 0.21)	0.32 (0.26, 0.4)	0.12 (0.05, 0.19)	0.93 (0.17, 1.7)	2.49 (-2.72, 7.69)	1.55 (-3.79, 6.89)	1.54 (1.35, 1.75)	0.2 (0.19, 0.21)	0.3 (0.26, 0.34)	0.09 (0.06, 0.14)	2.11 (0.87, 3.36)	4.3 (-2.02, 10.61)	2.18 (-4.34, 8.7)	1.75 (1.54, 1.99)	0.16 (0.15, 0.17)	0.29 (0.25, 0.33)	0.11 (0.08, 0.15)	3.1 (1.53, 4.66)	6.02 (-1.57, 13.6)	2.92 (-4.74, 10.59)	1.54 (1.23, 1.92)	0.15 (0.14, 0.16)	0.23 (0.19, 0.29)	0.07 (0.03, 0.13)	4 (1.95, 6.05)	7.41 (-2.4, 17.21)	3.41 (-6.5, 13.31)
	ESKD	3.48 (5.18, 2.34)	0.01 (0.01, 0.02)	0.05 (0.03, 0.07)	0.03 (0.02, 0.05)	0.03 (0.02, 0.04)	0.09 (0.06, 0.14)	0.06 (0.03, 0.1)	1.54 (0.9, 2.6)	0.01 (0.01, 0.01)	0.02 (0.01, 0.03)	0.01 (0, 0.02)	0.06 (-0.1, 0.22)	0.14 (-0.72, 1.01)	0.08 (-0.8, 0.96)	1.73 (1.06, 2.81)	0.01 (0.01, 0.01)	0.01 (0.01, 0.02)	0.01 (0, 0.01)	0.11 (-0.17, 0.39)	0.23 (-0.88, 1.34)	0.12 (-1.05, 1.29)	1.23 (0.74, 2.03)	0.01 (0.01, 0.01)	0.01 (0.01, 0.02)	0 (0, 0.01)	0.17 (-0.18, 0.52)	0.3 (-1.02, 1.62)	0.13 (-1.22, 1.49)	1.27 (0.82, 1.94)	0.01 (0.01, 0.01)	0.01 (0.01, 0.02)	0 (0, 0.01)	0.23 (-0.25, 0.71)	0.38 (-1.08, 1.84)	0.15 (-1.41, 1.71)
Mental health	Adjustment disorder	2.93 (3.59, 2.39)	0.27 (0.24, 0.29)	0.78 (0.63, 0.96)	0.47 (0.33, 0.65)	0.53 (0.48, 0.59)	1.56 (1.27, 1.91)	0.95 (0.66, 1.3)	1.64 (1.27, 2.12)	0.19 (0.17, 0.2)	0.3 (0.24, 0.39)	0.11 (0.04, 0.2)	1.09 (0.34, 1.84)	2.47 (-2.01, 6.95)	1.38 (-3.25, 6.01)	1.33 (1.01, 1.75)	0.16 (0.15, 0.18)	0.22 (0.17, 0.29)	0.05 (0, 0.12)	2.07 (1.06, 3.08)	3.78 (-1.91, 9.47)	1.71 (-4.19, 7.61)	1.25 (0.95, 1.64)	0.14 (0.13, 0.15)	0.18 (0.13, 0.23)	0.03 (-0.01, 0.09)	2.92 (1.76, 4.08)	4.84 (-1.81, 11.48)	1.92 (-4.83, 8.67)	1.3 (0.96, 1.76)	0.15 (0.14, 0.17)	0.19 (0.14, 0.26)	0.04 (-0.01, 0.11)	3.82 (2.31, 5.32)	6 (-1.73, 13.74)	2.19 (-5.81, 10.18)
	Alcohol use disorder	3.57 (4.56, 2.8)	0.35 (0.32, 0.4)	1.26 (0.99, 1.61)	0.85 (0.57, 1.2)	0.71 (0.63, 0.8)	2.53 (1.98, 3.23)	1.69 (1.15, 2.4)	2.32 (2.09, 2.55)	0.27 (0.24, 0.3)	0.63 (0.56, 0.69)	0.33 (0.26, 0.39)	1.52 (0.81, 2.23)	4.4 (0.3, 8.5)	2.89 (-1.45, 7.22)	1.3 (1.02, 1.67)	0.23 (0.21, 0.24)	0.29 (0.23, 0.38)	0.06 (0, 0.14)	2.87 (1.89, 3.84)	6.16 (1.34, 10.99)	3.3 (-1.76, 8.36)	1.5 (1.07, 2.09)	0.2 (0.18, 0.21)	0.29 (0.21, 0.41)	0.09 (0, 0.2)	4.05 (2.95, 5.15)	7.93 (1.6, 14.26)	3.88 (-2.54, 10.3)	1.67 (1.13, 2.47)	0.2 (0.18, 0.23)	0.34 (0.23, 0.5)	0.12 (0.01, 0.28)	5.26 (3.77, 6.74)	9.94 (1.45, 18.43)	4.69 (-3.91, 13.28)
	Depressive Disorders	3.83 (4.42, 3.33)	1.26 (1.18, 1.36)	4.84 (4.2, 5.58)	3.35 (2.71, 4.08)	2.53 (2.35, 2.72)	9.68 (8.4, 11.15)	6.69 (5.42, 8.17)	1.72 (1.37, 2.15)	0.85 (0.8, 0.92)	1.47 (1.17, 1.84)	0.56 (0.26, 0.93)	5.09 (3.26, 6.92)	14.1 (1.11, 27.08)	9 (-4.38, 22.39)	1.15 (0.97, 1.36)	0.68 (0.65, 0.72)	0.79 (0.66, 0.93)	0.09 (-0.03, 0.23)	9.19 (6.82, 11.55)	18.81 (4.83, 32.8)	9.63 (-4.71, 23.96)	1.17 (0.95, 1.45)	0.55 (0.52, 0.59)	0.65 (0.52, 0.8)	0.08 (-0.04, 0.24)	12.49 (9.72, 15.27)	22.69 (7.09, 38.3)	10.2 (-5.8, 26.19)	1.2 (0.91, 1.57)	0.46 (0.41, 0.5)	0.55 (0.42, 0.72)	0.08 (-0.05, 0.25)	15.23 (11.84, 18.63)	25.97 (8.65, 43.29)	10.74 (-7.34, 28.81)
	Generalized anxiety disorder (GAD)	4.6 (5.33, 3.98)	0.61 (0.57, 0.65)	2.8 (2.42, 3.24)	2.06 (1.68, 2.5)	1.22 (1.13, 1.3)	5.6 (4.84, 6.48)	4.12 (3.36, 5)	1.79 (1.47, 2.17)	0.42 (0.4, 0.45)	0.76 (0.62, 0.92)	0.3 (0.17, 0.47)	2.49 (1.26, 3.72)	7.88 (-2.57, 18.32)	5.39 (-5.11, 15.88)	1.31 (1.12, 1.53)	0.37 (0.36, 0.39)	0.49 (0.42, 0.57)	0.1 (0.03, 0.19)	4.73 (3.08, 6.39)	10.81 (-0.42, 22.04)	6.08 (-5.29, 17.44)	1.23 (1.04, 1.48)	0.33 (0.31, 0.35)	0.41 (0.34, 0.49)	0.07 (0, 0.15)	6.71 (4.8, 8.61)	13.24 (0.91, 25.58)	6.54 (-6.32, 19.4)	1.14 (0.93, 1.41)	0.31 (0.29, 0.33)	0.35 (0.29, 0.44)	0.04 (-0.03, 0.12)	8.56 (6.16, 10.96)	15.36 (1.93, 28.79)	6.8 (-7.09, 20.69)
	Illicit drug disorder	5.03 (6.81, 3.72)	0.44 (0.37, 0.51)	2.19 (1.62, 2.97)	1.66 (1.09, 2.43)	0.87 (0.73, 1.02)	4.38 (3.24, 5.94)	3.31 (2.17, 4.87)	2.19 (1.47, 3.26)	0.37 (0.31, 0.43)	0.81 (0.54, 1.2)	0.4 (0.13, 0.79)	1.98 (1.44, 2.51)	6.8 (2.45, 11.16)	4.83 (0.43, 9.22)	2.26 (1.54, 3.32)	0.3 (0.27, 0.33)	0.67 (0.46, 0.99)	0.34 (0.13, 0.66)	3.76 (3.09, 4.44)	10.84 (5.23, 16.45)	7.08 (1.32, 12.83)	1.49 (0.98, 2.29)	0.28 (0.24, 0.31)	0.41 (0.27, 0.63)	0.12 (-0.02, 0.34)	5.42 (4.6, 6.24)	13.32 (7.02, 19.61)	7.9 (1.53, 14.26)	1.37 (0.81, 2.32)	0.26 (0.23, 0.31)	0.36 (0.21, 0.61)	0.09 (-0.06, 0.34)	7 (5.99, 8.01)	15.48 (8.51, 22.46)	8.48 (1.37, 15.59)
	Mixed anxiety disorder	3.97 (5.88, 2.67)	0.05 (0.04, 0.06)	0.2 (0.14, 0.3)	0.14 (0.07, 0.24)	0.1 (0.08, 0.12)	0.4 (0.27, 0.6)	0.28 (0.15, 0.48)	2.42 (1.53, 3.84)	0.04 (0.04, 0.05)	0.1 (0.07, 0.17)	0.06 (0.02, 0.12)	0.23 (-0.08, 0.54)	0.72 (-1.79, 3.22)	0.49 (-2.09, 3.06)	1.54 (0.92, 2.55)	0.04 (0.03, 0.05)	0.06 (0.04, 0.1)	0.02 (-0.01, 0.06)	0.47 (0.02, 0.92)	1.08 (-2.12, 4.28)	0.61 (-2.64, 3.87)	1.42 (0.91, 2.21)	0.04 (0.03, 0.04)	0.05 (0.03, 0.08)	0.01 (0, 0.04)	0.69 (0.15, 1.22)	1.39 (-2.08, 4.86)	0.7 (-2.83, 4.24)	1.12 (0.52, 2.44)	0.03 (0.03, 0.04)	0.04 (0.02, 0.08)	0 (-0.02, 0.05)	0.88 (0.22, 1.54)	1.61 (-2.62, 5.84)	0.73 (-3.55, 5)
	Nicotine use	4.52 (5.57, 3.67)	0.69 (0.61, 0.78)	3.11 (2.52, 3.83)	2.28 (1.69, 2.99)	1.37 (1.22, 1.55)	6.22 (5.04, 7.65)	4.56 (3.38, 5.99)	1.85 (1.37, 2.49)	0.55 (0.49, 0.6)	1.01 (0.75, 1.36)	0.42 (0.16, 0.77)	3.01 (2.26, 3.76)	9.24 (3.89, 14.59)	6.23 (0.77, 11.69)	1.26 (0.96, 1.64)	0.5 (0.46, 0.54)	0.63 (0.48, 0.82)	0.11 (-0.04, 0.31)	6 (4.94, 7.07)	13 (7, 18.99)	6.99 (0.7, 13.29)	0.86 (0.64, 1.15)	0.46 (0.42, 0.5)	0.39 (0.29, 0.53)	-0.06 (-0.16, 0.08)	8.74 (7.48, 10)	15.34 (8.71, 21.97)	6.6 (-0.03, 13.24)	1.51 (0.93, 2.45)	0.38 (0.33, 0.42)	0.57 (0.35, 0.92)	0.17 (-0.05, 0.53)	11 (9.45, 12.54)	18.76 (9.87, 27.65)	7.76 (-1.44, 16.96)
	Opioid use disorder	4.41 (5.85, 3.32)	0.86 (0.75, 1)	3.81 (2.87, 5.06)	2.77 (1.83, 4.01)	1.73 (1.51, 2)	7.62 (5.74, 10.11)	5.53 (3.65, 8.02)	1.69 (1.25, 2.28)	0.99 (0.88, 1.11)	1.67 (1.24, 2.26)	0.61 (0.18, 1.2)	4.71 (4.2, 5.21)	12.64 (9.07, 16.22)	7.93 (4.32, 11.55)	1.54 (1.21, 1.96)	1.02 (0.94, 1.09)	1.56 (1.22, 1.99)	0.49 (0.15, 0.92)	10.8 (10.05, 11.55)	22.02 (17.66, 26.37)	11.22 (6.67, 15.77)	1.45 (1.17, 1.78)	1.1 (1.01, 1.18)	1.59 (1.29, 1.95)	0.44 (0.14, 0.8)	17.37 (16.39, 18.36)	31.53 (26.33, 36.73)	14.16 (8.87, 19.44)	1.68 (1.17, 2.39)	1.22 (1.1, 1.34)	2.05 (1.43, 2.92)	0.74 (0.13, 1.62)	24.7 (23.37, 26.03)	43.84 (35.98, 51.69)	19.13 (11.04, 27.23)
	Panic Disorder	3.82 (6.48, 2.26)	0.04 (0.03, 0.05)	0.15 (0.09, 0.25)	0.1 (0.04, 0.2)	0.08 (0.06, 0.1)	0.29 (0.17, 0.49)	0.2 (0.08, 0.4)	3.35 (1.49, 7.52)	0.03 (0.03, 0.04)	0.11 (0.05, 0.24)	0.07 (0.01, 0.2)	0.17 (-0.11, 0.45)	0.61 (-3.19, 4.41)	0.44 (-3.42, 4.3)	1.4 (0.8, 2.42)	0.03 (0.02, 0.03)	0.04 (0.02, 0.07)	0.01 (-0.01, 0.04)	0.34 (-0.03, 0.72)	0.85 (-3.1, 4.8)	0.51 (-3.51, 4.52)	1.54 (0.94, 2.52)	0.02 (0.02, 0.03)	0.04 (0.02, 0.06)	0.01 (0, 0.03)	0.48 (0.04, 0.93)	1.06 (-3.11, 5.24)	0.58 (-3.69, 4.86)	0.43 (0.17, 1.14)	0.02 (0.02, 0.03)	0.01 (0, 0.03)	-0.01 (-0.02, 0.01)	0.62 (0.05, 1.19)	1.12 (-3.2, 5.45)	0.51 (-3.88, 4.89)
	Post traumatic stress disorder (PTSD)	1.7 (2.3, 1.26)	0.66 (0.6, 0.74)	1.13 (0.84, 1.53)	0.42 (0.12, 0.81)	1.33 (1.19, 1.47)	2.26 (1.67, 3.05)	0.83 (0.25, 1.63)	1.5 (0.97, 2.29)	0.5 (0.45, 0.55)	0.75 (0.49, 1.14)	0.22 (-0.04, 0.62)	2.83 (1.88, 3.78)	4.5 (-1.59, 10.59)	1.67 (-4.56, 7.9)	1.09 (0.78, 1.53)	0.43 (0.4, 0.46)	0.47 (0.33, 0.65)	0.03 (-0.1, 0.22)	5.4 (4.11, 6.68)	7.29 (-0.05, 14.64)	1.9 (-5.65, 9.44)	0.75 (0.56, 1.01)	0.39 (0.36, 0.42)	0.29 (0.21, 0.39)	-0.08 (-0.16, 0.02)	7.71 (6.15, 9.27)	9.02 (0.93, 17.1)	1.31 (-6.82, 9.43)	1.02 (0.58, 1.81)	0.36 (0.32, 0.42)	0.37 (0.21, 0.66)	0.01 (-0.15, 0.29)	9.89 (7.82, 11.96)	11.24 (0.5, 21.97)	1.35 (-9.58, 12.27)
	Sedatives/Hypnotics use disorder	7.85 (14.36, 4.29)	0.04 (0.02, 0.07)	0.3 (0.16, 0.54)	0.25 (0.11, 0.5)	0.08 (0.04, 0.14)	0.6 (0.33, 1.09)	0.5 (0.23, 0.99)	2.14 (0.88, 5.23)	0.06 (0.04, 0.09)	0.12 (0.05, 0.29)	0.06 (-0.01, 0.23)	0.24 (0.11, 0.38)	0.96 (0.08, 1.83)	0.71 (-0.17, 1.6)	1.97 (1.06, 3.66)	0.04 (0.03, 0.06)	0.09 (0.05, 0.16)	0.04 (0, 0.11)	0.51 (0.32, 0.71)	1.48 (0.49, 2.48)	0.97 (-0.08, 2.02)	1.21 (0.43, 3.37)	0.03 (0.02, 0.05)	0.04 (0.01, 0.11)	0.01 (-0.02, 0.08)	0.71 (0.49, 0.93)	1.72 (0.59, 2.85)	1.01 (-0.16, 2.18)	2.22 (0.79, 6.16)	0.02 (0.01, 0.04)	0.05 (0.02, 0.15)	0.03 (-0.01, 0.12)	0.85 (0.58, 1.12)	2.04 (0.71, 3.36)	1.19 (-0.17, 2.54)
	Sleep disorders	5.34 (6.01, 4.74)	2.76 (2.6, 2.92)	14.75 (13.1, 16.59)	11.4 (9.74, 13.24)	5.53 (5.2, 5.85)	29.49 (26.19, 33.19)	22.79 (19.49, 26.49)	1.7 (1.44, 2.01)	2.09 (1.96, 2.21)	3.56 (3.01, 4.2)	1.34 (0.79, 1.98)	11.8 (9.62, 13.97)	40.16 (21.19, 59.12)	28.36 (9.48, 47.25)	1.28 (1.11, 1.48)	1.76 (1.68, 1.84)	2.26 (1.97, 2.6)	0.44 (0.15, 0.79)	22.38 (19.41, 25.34)	53.69 (33.49, 73.89)	31.31 (10.69, 51.93)	1.12 (0.95, 1.32)	1.35 (1.27, 1.41)	1.51 (1.29, 1.78)	0.15 (-0.08, 0.41)	30.48 (26.99, 33.97)	62.78 (41.14, 84.42)	32.3 (10.09, 54.5)	1.06 (0.95, 1.18)	1.27 (1.18, 1.36)	1.35 (1.2, 1.49)	0.07 (-0.08, 0.21)	38.11 (33.87, 42.36)	70.88 (48.61, 93.15)	32.76 (9.55, 55.98)
	Suicidal ideation	7.57 (11.29, 5.07)	1.29 (1.07, 1.57)	9.8 (6.56, 14.61)	8.11 (4.88, 12.93)	2.59 (2.14, 3.13)	19.59 (13.13, 29.23)	16.23 (9.76, 25.86)	2.02 (1.2, 3.4)	1.22 (1.03, 1.44)	2.46 (1.46, 4.14)	1.13 (0.13, 2.81)	6.25 (5.89, 6.6)	26.97 (22.45, 31.48)	20.72 (16.21, 25.23)	2.56 (1.77, 3.69)	0.94 (0.83, 1.07)	2.41 (1.66, 3.47)	1.35 (0.61, 2.41)	11.9 (11.43, 12.37)	41.41 (36.52, 46.3)	29.51 (24.49, 34.53)	2.46 (1.66, 3.65)	0.92 (0.8, 1.05)	2.27 (1.53, 3.37)	1.24 (0.5, 2.34)	17.43 (16.85, 18.01)	55.02 (49.22, 60.82)	37.59 (31.69, 43.5)	1.83 (1.11, 3.02)	0.87 (0.72, 1.04)	1.59 (0.97, 2.62)	0.65 (0.03, 1.68)	22.64 (21.89, 23.39)	64.56 (58.14, 70.97)	41.91 (35.46, 48.37)
Musculoskeletal	Joint pain	1.46 (1.75, 1.22)	1.15 (1.09, 1.23)	1.69 (1.41, 2.02)	0.48 (0.2, 0.81)	2.31 (2.18, 2.46)	3.38 (2.81, 4.03)	0.95 (0.39, 1.61)	1.17 (1, 1.37)	1.1 (1.04, 1.16)	1.28 (1.1, 1.5)	0.16 (-0.02, 0.38)	5.6 (3.65, 7.55)	7.22 (-1.08, 15.53)	1.62 (-7.08, 10.33)	1.06 (0.94, 1.19)	1.02 (0.99, 1.06)	1.08 (0.96, 1.21)	0.05 (-0.07, 0.19)	11.71 (9.03, 14.4)	13.69 (3.5, 23.88)	1.98 (-8.91, 12.87)	1.03 (0.9, 1.18)	0.88 (0.85, 0.92)	0.91 (0.79, 1.04)	0.03 (-0.09, 0.15)	17 (13.68, 20.33)	19.16 (6.5, 31.81)	2.15 (-10.99, 15.3)	0.97 (0.89, 1.07)	0.75 (0.7, 0.79)	0.73 (0.66, 0.8)	-0.02 (-0.08, 0.05)	21.49 (17.38, 25.6)	23.52 (10.23, 36.82)	2.04 (-11.99, 16.06)
	Myalgias	4.75 (5.39, 4.18)	0.98 (0.92, 1.05)	4.67 (4.11, 5.3)	3.51 (2.95, 4.15)	1.97 (1.85, 2.1)	9.33 (8.21, 10.6)	7.02 (5.91, 8.3)	1.49 (1.26, 1.77)	0.77 (0.73, 0.82)	1.15 (0.97, 1.36)	0.35 (0.17, 0.56)	4.28 (2.73, 5.83)	12.78 (0.23, 25.32)	8.5 (-4.03, 21.03)	1.47 (1.28, 1.67)	0.63 (0.6, 0.65)	0.92 (0.8, 1.05)	0.27 (0.15, 0.4)	8.05 (6.06, 10.04)	18.31 (4.79, 31.83)	10.26 (-3.53, 24.05)	1.48 (1.29, 1.71)	0.57 (0.55, 0.6)	0.85 (0.74, 0.98)	0.25 (0.14, 0.39)	11.49 (9.12, 13.86)	23.41 (7.91, 38.92)	11.92 (-4.15, 27.99)	1.48 (1.22, 1.79)	0.55 (0.52, 0.59)	0.82 (0.68, 0.99)	0.24 (0.1, 0.41)	14.8 (11.7, 17.9)	28.31 (10.14, 46.49)	13.51 (-4.75, 31.77)
	Myopathy	45.55 (71.35, 29.08)	0.01 (0.01, 0.01)	0.32 (0.21, 0.5)	0.31 (0.19, 0.49)	0.01 (0.01, 0.02)	0.64 (0.41, 1.01)	0.62 (0.39, 0.98)	1.85 (0.97, 3.53)	0.01 (0, 0.01)	0.01 (0.01, 0.03)	0.01 (0, 0.02)	0.04 (-0.09, 0.17)	0.69 (-1.58, 2.96)	0.65 (-1.64, 2.93)	1.2 (0.65, 2.21)	0.01 (0.01, 0.01)	0.01 (0.01, 0.02)	0 (0, 0.01)	0.09 (-0.17, 0.34)	0.75 (-1.55, 3.05)	0.66 (-1.66, 2.97)	2.38 (0.89, 6.38)	0 (0, 0.01)	0.01 (0, 0.03)	0.01 (0, 0.03)	0.12 (-0.15, 0.39)	0.82 (-1.68, 3.32)	0.7 (-1.83, 3.22)	0.51 (0.12, 2.25)	0.01 (0, 0.01)	0 (0, 0.01)	0 (0, 0.01)	0.15 (-0.2, 0.5)	0.83 (-1.73, 3.4)	0.68 (-1.93, 3.29)
	Osteoarthritis	1.81 (2.17, 1.5)	0.53 (0.49, 0.58)	0.96 (0.8, 1.15)	0 (0, 0)	1.06 (0.98, 1.15)	1.92 (1.6, 2.3)	0 (0, 0)	1.23 (0.97, 1.56)	0.5 (0.47, 0.54)	0.62 (0.49, 0.78)	0 (0, 0)	2.57 (1.43, 3.71)	3.77 (-1.67, 9.22)	1.21 (-4.5, 6.91)	1.09 (0.94, 1.27)	0.46 (0.44, 0.49)	0.5 (0.43, 0.58)	0 (0, 0)	5.33 (3.74, 6.93)	6.78 (0.16, 13.41)	1.45 (-5.43, 8.33)	0.98 (0.85, 1.14)	0.47 (0.44, 0.49)	0.46 (0.4, 0.53)	0 (0, 0)	8.13 (6.1, 10.16)	9.53 (1.76, 17.3)	1.41 (-6.59, 9.4)	1.2 (0.97, 1.46)	0.38 (0.35, 0.41)	0.45 (0.37, 0.55)	0 (0, 0)	10.4 (7.87, 12.93)	12.26 (2.57, 21.94)	1.86 (-7.83, 11.55)
Neurological	Abnormal involuntary movements (AIM)	2.68 (3.72, 1.92)	5.37 (4.47, 6.41)	14.37 (10.32, 19.98)	8.27 (4.22, 13.88)	10.74 (8.94, 12.81)	28.75 (20.64, 39.97)	16.55 (8.44, 27.77)	1.92 (1.31, 2.8)	4.59 (3.95, 5.26)	8.81 (6.01, 12.85)	3.84 (1.03, 7.87)	24.49 (24.06, 24.93)	55.19 (52.69, 57.69)	30.7 (28.12, 33.28)	1.18 (0.9, 1.53)	4.72 (4.24, 5.23)	5.55 (4.24, 7.21)	0.73 (-0.57, 2.4)	52.79 (52.16, 53.42)	88.48 (85.7, 91.26)	35.69 (32.8, 38.58)	1.38 (1.02, 1.88)	3.85 (3.42, 4.33)	5.31 (3.93, 7.24)	1.3 (-0.08, 3.22)	75.92 (75.16, 76.67)	120.34 (116.98, 123.7)	44.42 (41.07, 47.77)	1.27 (0.87, 1.87)	3.7 (3.18, 4.33)	4.7 (3.22, 6.92)	0.88 (-0.6, 3.1)	98.12 (97.18, 99.06)	148.54 (144.58, 152.5)	50.42 (46.38, 54.45)
	Alzheimer's disease	4.36 (6.31, 3.01)	0.1 (0.07, 0.14)	0.44 (0.31, 0.64)	0.32 (0.18, 0.52)	0.2 (0.15, 0.28)	0.89 (0.61, 1.28)	0.64 (0.36, 1.04)	1.97 (1.11, 3.47)	0.07 (0.05, 0.1)	0.14 (0.08, 0.25)	0.06 (0, 0.17)	0.42 (0.22, 0.63)	1.32 (0.27, 2.36)	0.89 (-0.17, 1.96)	1.91 (1.31, 2.82)	0.07 (0.06, 0.09)	0.13 (0.09, 0.2)	0.06 (0.02, 0.12)	0.85 (0.55, 1.14)	2.13 (0.92, 3.33)	1.28 (-0.01, 2.57)	1.52 (1.03, 2.24)	0.06 (0.05, 0.07)	0.09 (0.06, 0.13)	0.03 (0, 0.07)	1.2 (0.86, 1.54)	2.67 (1.29, 4.04)	1.46 (0.07, 2.86)	1.96 (1.18, 3.26)	0.06 (0.04, 0.09)	0.12 (0.07, 0.2)	0.05 (0.01, 0.13)	1.57 (1.13, 2.02)	3.4 (1.7, 5.1)	1.82 (0.01, 3.64)
	Bell's palsy	3.2 (2.88, 3.6)	0.01 (0.01, 0.01)	0.04 (0.04, 0.05)	0.03 (0.02, 0.03)	0.03 (0.02, 0.03)	0.08 (0.07, 0.09)	0.06 (0.06, 0.06)	2.86 (2.64, 3.11)	0.01 (0.01, 0.01)	0.04 (0.03, 0.04)	0.02 (0.02, 0.03)	0.06 (0.06, 0.07)	0.19 (0.18, 0.21)	0.13 (0.11, 0.14)	1.5 (1.39, 1.63)	0.01 (0.01, 0.01)	0.02 (0.02, 0.02)	0.01 (0.01, 0.01)	0.14 (0.13, 0.15)	0.31 (0.29, 0.33)	0.17 (0.15, 0.19)	0.87 (0.76, 1)	0.01 (0.01, 0.02)	0.01 (0.01, 0.01)	0 (0, 0)	0.22 (0.21, 0.24)	0.38 (0.36, 0.4)	0.15 (0.13, 0.18)	1 (0.75, 1)	0.01 (0.01, 0.01)	0.01 (0.01, 0.01)	0 (0, 0)	0.28 (0.26, 0.3)	0.43 (0.4, 0.46)	0.15 (0.12, 0.18)
	Dizziness	2.49 (3.15, 1.97)	0.36 (0.32, 0.41)	0.9 (0.71, 1.13)	0.49 (0.3, 0.73)	0.72 (0.64, 0.82)	1.79 (1.42, 2.27)	0.98 (0.61, 1.46)	1.41 (1.1, 1.84)	0.41 (0.38, 0.45)	0.58 (0.45, 0.75)	0.15 (0.02, 0.33)	1.95 (1.33, 2.57)	3.53 (0.49, 6.57)	1.58 (-1.57, 4.74)	1.53 (1.3, 1.8)	0.38 (0.35, 0.41)	0.58 (0.49, 0.68)	0.18 (0.09, 0.28)	4.22 (3.32, 5.13)	7.01 (3.17, 10.85)	2.78 (-1.2, 6.77)	1.4 (1.13, 1.76)	0.37 (0.35, 0.4)	0.52 (0.42, 0.65)	0.13 (0.03, 0.27)	6.46 (5.31, 7.6)	10.14 (4.97, 15.32)	3.68 (-1.68, 9.04)	1.31 (1.02, 1.69)	0.34 (0.31, 0.38)	0.45 (0.35, 0.58)	0.09 (-0.01, 0.22)	8.51 (7.06, 9.95)	12.82 (6.55, 19.1)	4.32 (-1.89, 10.52)
	Dysautonomia	2.08 (1.98, 2.2)	0.06 (0.06, 0.07)	0.13 (0.13, 0.14)	0.07 (0.06, 0.08)	0.13 (0.12, 0.14)	0.27 (0.25, 0.28)	0.14 (0.14, 0.14)	1.74 (1.68, 1.81)	0.07 (0.07, 0.08)	0.13 (0.12, 0.13)	0.05 (0.05, 0.06)	0.34 (0.33, 0.36)	0.64 (0.62, 0.67)	0.3 (0.28, 0.32)	1.39 (1.35, 1.43)	0.07 (0.06, 0.07)	0.09 (0.09, 0.09)	0.03 (0.02, 0.03)	0.74 (0.72, 0.76)	1.19 (1.16, 1.22)	0.45 (0.42, 0.48)	1.29 (1.23, 1.35)	0.07 (0.07, 0.07)	0.09 (0.09, 0.09)	0.02 (0.02, 0.02)	1.16 (1.13, 1.19)	1.73 (1.69, 1.77)	0.57 (0.53, 0.62)	1.21 (1.11, 1.21)	0.06 (0.06, 0.06)	0.07 (0.07, 0.07)	0.01 (0.01, 0.01)	1.51 (1.47, 1.55)	2.14 (2.09, 2.2)	0.63 (0.58, 0.68)
	Dystonia	1.55 (3.37, 0.8)	0.09 (0.05, 0.13)	0.13 (0.07, 0.29)	0.04 (-0.02, 0.2)	0.17 (0.11, 0.27)	0.27 (0.14, 0.58)	0.08 (-0.04, 0.39)	2.66 (1.33, 5.34)	0.07 (0.05, 0.1)	0.18 (0.09, 0.37)	0.1 (0.01, 0.29)	0.38 (0.25, 0.5)	0.81 (0.22, 1.4)	0.44 (-0.19, 1.06)	2.01 (1.28, 3.03)	0.06 (0.05, 0.08)	0.12 (0.08, 0.18)	0.06 (0.01, 0.12)	0.74 (0.56, 0.92)	1.55 (0.85, 2.24)	0.8 (0.08, 1.53)	1.57 (0.83, 2.94)	0.06 (0.05, 0.08)	0.1 (0.05, 0.18)	0.03 (-0.01, 0.12)	1.11 (0.91, 1.32)	2.12 (1.27, 2.98)	1.01 (0.14, 1.89)	1.49 (0.61, 3.61)	0.06 (0.04, 0.09)	0.09 (0.04, 0.21)	0.03 (-0.03, 0.15)	1.47 (1.18, 1.75)	2.65 (1.52, 3.79)	1.19 (0.01, 2.36)
	Epilepsy and seizures	5.09 (7.27, 3.56)	0.12 (0.09, 0.16)	0.6 (0.42, 0.86)	0.46 (0.27, 0.71)	0.24 (0.18, 0.31)	1.2 (0.84, 1.72)	0.91 (0.55, 1.43)	3.39 (1.66, 6.95)	0.1 (0.08, 0.12)	0.32 (0.16, 0.66)	0.21 (0.05, 0.55)	0.52 (0.24, 0.8)	2.17 (-0.86, 5.2)	1.65 (-1.46, 4.76)	1.7 (1.21, 2.39)	0.08 (0.07, 0.11)	0.14 (0.1, 0.2)	0.05 (0.01, 0.11)	1.03 (0.64, 1.42)	3.03 (-0.02, 6.09)	2 (-1.12, 5.13)	1.8 (1.16, 2.81)	0.09 (0.07, 0.11)	0.16 (0.1, 0.24)	0.06 (0.01, 0.15)	1.55 (1.06, 2.04)	3.97 (0.44, 7.5)	2.42 (-1.09, 5.93)	1.29 (0.8, 2.1)	0.08 (0.06, 0.1)	0.1 (0.06, 0.16)	0.02 (-0.02, 0.08)	2.02 (1.4, 2.64)	4.58 (0.91, 8.25)	2.56 (-1.2, 6.32)
	Headache disorders	1.04 (1.43, 0.78)	0 (0, 0)	0 (0, 0)	0 (0, 0)	0 (0, 0)	0 (0, 0)	0 (0, 0)	1.23 (1, 1.55)	0 (0, 0)	0 (0, 0)	0 (0, 0)	0.01 (-0.3, 0.31)	0.01 (-0.54, 0.55)	0 (-0.66, 0.66)	1.29 (0.89, 1.87)	0 (0, 0)	0 (0, 0)	0 (0, 0)	0.01 (-0.33, 0.36)	0.01 (-1.46, 1.48)	0 (-1.54, 1.55)	1.38 (0.97, 1.97)	0 (0, 0)	0 (0, 0)	0 (0, 0)	0.02 (-0.43, 0.47)	0.02 (-1.95, 1.99)	0 (-1.99, 2)	1.02 (0.77, 1.34)	0 (0, 0)	0 (0, 0)	0 (0, 0)	0.02 (-0.68, 0.73)	0.03 (-2.06, 2.12)	0 (-2.13, 2.14)
	Hearing loss or tinnitus	1.26 (1.57, 1.01)	0.23 (0.21, 0.24)	0.29 (0.23, 0.36)	0.05 (-0.01, 0.12)	0.46 (0.43, 0.49)	0.57 (0.46, 0.72)	0.1 (-0.01, 0.25)	1.28 (1.21, 1.35)	0.19 (0.18, 0.21)	0.25 (0.23, 0.26)	0.05 (0.04, 0.06)	1.04 (-0.42, 2.49)	1.32 (-2.98, 5.61)	0.28 (-4.44, 5)	1.29 (1.23, 1.35)	0.18 (0.17, 0.18)	0.23 (0.21, 0.24)	0.04 (0.03, 0.06)	2.09 (0.06, 4.11)	2.67 (-2.03, 7.37)	0.58 (-4.66, 5.83)	1.36 (1.26, 1.49)	0.15 (0.15, 0.16)	0.21 (0.19, 0.23)	0.05 (0.03, 0.07)	3 (0.63, 5.38)	3.92 (-2.03, 9.86)	0.91 (-5.54, 7.37)	1.07 (1, 1.15)	0.15 (0.14, 0.16)	0.16 (0.15, 0.17)	0.01 (0, 0.02)	3.91 (0.85, 6.97)	4.88 (-1.58, 11.35)	0.98 (-6.33, 8.28)
	Ischemic stroke	5.6 (6.89, 4.56)	0.38 (0.32, 0.44)	2.14 (1.74, 2.63)	1.66 (1.27, 2.15)	0.76 (0.65, 0.89)	4.27 (3.48, 5.25)	3.32 (2.53, 4.3)	2.03 (1.52, 2.72)	0.31 (0.29, 0.33)	0.62 (0.47, 0.83)	0.29 (0.13, 0.5)	1.68 (1.33, 2.04)	6.14 (3.14, 9.15)	4.46 (1.42, 7.5)	1.56 (1.21, 2.02)	0.23 (0.22, 0.25)	0.36 (0.28, 0.47)	0.12 (0.04, 0.22)	3.08 (2.66, 3.5)	8.32 (5.04, 11.59)	5.24 (1.89, 8.59)	1.31 (0.97, 1.76)	0.24 (0.22, 0.27)	0.32 (0.23, 0.43)	0.07 (-0.02, 0.18)	4.53 (3.96, 5.11)	10.22 (6.52, 13.92)	5.68 (1.78, 9.59)	1.23 (0.86, 1.76)	0.24 (0.2, 0.29)	0.3 (0.21, 0.43)	0.05 (-0.04, 0.18)	5.99 (5.14, 6.83)	12.01 (7.68, 16.33)	6.02 (1.51, 10.52)
	Loss of smell	1.54 (2.31, 1.04)	0 (0, 0)	0 (0, 0.01)	0 (0, 0)	0.01 (0, 0.01)	0.01 (0.01, 0.01)	0 (0, 0.01)	1 (0.71, 1.42)	0 (0, 0)	0 (0, 0)	0 (0, 0)	0.02 (-0.16, 0.19)	0.02 (-0.17, 0.21)	0 (-0.27, 0.28)	1.13 (0.8, 1.66)	0 (0, 0)	0 (0, 0)	0 (0, 0)	0.03 (-0.18, 0.24)	0.04 (-0.25, 0.32)	0.01 (-0.37, 0.38)	0.96 (0.66, 1.46)	0 (0, 0)	0 (0, 0)	0 (0, 0)	0.04 (-0.22, 0.31)	0.05 (-0.3, 0.4)	0 (-0.44, 0.45)	0.9 (0.61, 1.36)	0 (0, 0)	0 (0, 0)	0 (0, 0)	0.05 (-0.27, 0.38)	0.06 (-0.33, 0.44)	0 (-0.5, 0.51)
	Memory problems	6.38 (7.67, 5.32)	0.81 (0.71, 0.92)	5.16 (4.3, 6.2)	4.15 (3.29, 5.19)	1.62 (1.42, 1.84)	10.33 (8.61, 12.4)	8.29 (6.58, 10.37)	1.95 (1.58, 2.42)	0.67 (0.6, 0.75)	1.32 (1.07, 1.63)	0.59 (0.34, 0.9)	3.64 (2.95, 4.33)	14.28 (9.28, 19.28)	10.64 (5.5, 15.79)	1.41 (1.17, 1.71)	0.61 (0.56, 0.67)	0.87 (0.72, 1.05)	0.23 (0.08, 0.41)	7.33 (6.28, 8.37)	19.49 (14.08, 24.91)	12.17 (6.56, 17.78)	1.53 (1.2, 1.95)	0.55 (0.5, 0.6)	0.84 (0.66, 1.07)	0.26 (0.08, 0.49)	10.61 (9.41, 11.81)	24.51 (18.11, 30.9)	13.9 (7.2, 20.59)	1.4 (1.06, 1.84)	0.47 (0.41, 0.53)	0.66 (0.5, 0.87)	0.17 (0.01, 0.38)	13.43 (11.93, 14.93)	28.45 (21.4, 35.49)	15.02 (7.86, 22.18)
	Migraine	1.81 (1.75, 1.89)	0.04 (0.03, 0.04)	0.06 (0.06, 0.07)	0.03 (0.03, 0.03)	0.07 (0.07, 0.07)	0.13 (0.13, 0.14)	0.06 (0.06, 0.06)	1.61 (1.58, 1.66)	0.04 (0.04, 0.04)	0.06 (0.06, 0.06)	0.02 (0.02, 0.02)	0.18 (0.18, 0.19)	0.31 (0.3, 0.32)	0.13 (0.12, 0.14)	1.13 (1.11, 1.17)	0.03 (0.03, 0.03)	0.04 (0.04, 0.04)	0 (0, 0.01)	0.37 (0.37, 0.38)	0.53 (0.52, 0.54)	0.15 (0.14, 0.16)	0.93 (0.87, 0.99)	0.03 (0.03, 0.03)	0.03 (0.03, 0.03)	0 (0, 0)	0.57 (0.55, 0.58)	0.71 (0.69, 0.72)	0.14 (0.12, 0.16)	1 (0.92, 1)	0.03 (0.02, 0.03)	0.02 (0.02, 0.03)	0 (0, 0)	0.72 (0.7, 0.73)	0.85 (0.83, 0.87)	0.13 (0.11, 0.15)
	Neurocognitive decline (NCD)	11.21 (14.67, 8.56)	0.1 (0.08, 0.13)	1.14 (0.87, 1.49)	1 (0.73, 1.35)	0.2 (0.16, 0.25)	2.28 (1.74, 2.98)	2 (1.47, 2.71)	2.46 (1.66, 3.64)	0.08 (0.07, 0.1)	0.2 (0.14, 0.3)	0.11 (0.05, 0.21)	0.45 (-0.03, 0.93)	2.89 (-2.27, 8.05)	2.44 (-2.88, 7.75)	1.71 (1.33, 2.19)	0.07 (0.06, 0.08)	0.12 (0.09, 0.15)	0.04 (0.02, 0.08)	0.87 (0.18, 1.57)	3.61 (-1.77, 8.99)	2.74 (-2.81, 8.29)	1.47 (1.09, 1.97)	0.06 (0.05, 0.07)	0.09 (0.07, 0.12)	0.03 (0, 0.05)	1.23 (0.41, 2.05)	4.14 (-1.5, 9.78)	2.9 (-2.94, 8.75)	1.97 (1.43, 2.69)	0.06 (0.05, 0.07)	0.11 (0.08, 0.15)	0.05 (0.02, 0.09)	1.57 (0.56, 2.58)	4.81 (-0.96, 10.58)	3.23 (-2.82, 9.29)
	Paresthesias	2.55 (5.27, 1.23)	0.14 (0.13, 0.15)	0.35 (0.17, 0.73)	0.2 (0.01, 0.57)	0.28 (0.25, 0.3)	0.71 (0.34, 1.46)	0.39 (0.03, 1.15)	1.73 (1.03, 2.9)	0.15 (0.13, 0.17)	0.26 (0.15, 0.43)	0.1 (-0.01, 0.27)	0.72 (0.32, 1.12)	1.47 (-4.19, 7.13)	0.75 (-4.97, 6.48)	1.48 (1.3, 1.68)	0.14 (0.13, 0.15)	0.21 (0.18, 0.24)	0.06 (0.03, 0.09)	1.57 (0.98, 2.16)	2.73 (-2.93, 8.38)	1.16 (-4.55, 6.86)	1.53 (1.2, 1.96)	0.13 (0.12, 0.14)	0.19 (0.15, 0.25)	0.06 (0.02, 0.11)	2.32 (1.58, 3.05)	3.88 (-2.42, 10.18)	1.56 (-4.81, 7.93)	1.07 (0.85, 1.32)	0.13 (0.11, 0.15)	0.14 (0.11, 0.17)	0.01 (-0.02, 0.04)	3.09 (2.07, 4.11)	4.7 (-1.81, 11.22)	1.61 (-5.14, 8.36)
	Parkinsons-like disease	3.43 (6.17, 1.91)	0.18 (0.12, 0.26)	0.6 (0.34, 1.09)	0 (0, 0)	0.35 (0.24, 0.51)	1.21 (0.67, 2.17)	0 (0, 0)	2.58 (1.14, 5.83)	0.14 (0.1, 0.2)	0.36 (0.16, 0.82)	0 (0, 0)	0.77 (0.53, 1.01)	2.29 (0.66, 3.92)	1.52 (-0.16, 3.2)	0.61 (0.36, 1.03)	0.15 (0.11, 0.2)	0.09 (0.06, 0.16)	0 (0, 0)	1.68 (1.29, 2.08)	2.85 (1.24, 4.46)	1.17 (-0.56, 2.89)	1.02 (0.57, 1.86)	0.11 (0.09, 0.15)	0.12 (0.07, 0.21)	0 (0, 0)	2.37 (1.94, 2.8)	3.55 (1.8, 5.29)	1.18 (-0.69, 3.05)	0.9 (0.44, 1.85)	0.14 (0.1, 0.19)	0.13 (0.06, 0.26)	0 (0, 0)	3.21 (2.65, 3.76)	4.3 (2.35, 6.25)	1.1 (-1.02, 3.22)
	Peripheral neuropathy	3.71 (5.41, 2.56)	0.22 (0.21, 0.24)	0.84 (0.57, 1.22)	0.57 (0.31, 0.95)	0.45 (0.42, 0.48)	1.67 (1.15, 2.43)	1.14 (0.62, 1.9)	1.77 (1.4, 2.23)	0.24 (0.22, 0.25)	0.42 (0.33, 0.53)	0.16 (0.08, 0.27)	1.16 (0.86, 1.47)	2.93 (-2.48, 8.34)	1.77 (-3.73, 7.27)	1.27 (1.03, 1.56)	0.23 (0.22, 0.25)	0.3 (0.24, 0.36)	0.06 (0, 0.12)	2.57 (1.84, 3.29)	4.71 (-1.16, 10.59)	2.15 (-3.87, 8.16)	1.36 (1.06, 1.75)	0.21 (0.2, 0.23)	0.29 (0.23, 0.37)	0.07 (0.01, 0.15)	3.85 (2.88, 4.81)	6.46 (-0.55, 13.46)	2.61 (-4.61, 9.82)	1.04 (0.77, 1.4)	0.2 (0.18, 0.22)	0.2 (0.15, 0.28)	0.01 (-0.05, 0.08)	5.03 (3.73, 6.33)	7.68 (0, 15.37)	2.65 (-5.06, 10.36)
	Somnolence	4.85 (9.15, 2.57)	0.01 (0.01, 0.02)	0.07 (0.04, 0.13)	0.05 (0.02, 0.11)	0.03 (0.02, 0.05)	0.13 (0.07, 0.25)	0.1 (0.04, 0.22)	1.46 (0.59, 3.62)	0.02 (0.02, 0.03)	0.03 (0.01, 0.08)	0.01 (-0.01, 0.06)	0.1 (-0.03, 0.22)	0.23 (-0.43, 0.89)	0.14 (-0.55, 0.83)	0.76 (0.37, 1.53)	0.02 (0.02, 0.03)	0.02 (0.01, 0.03)	0 (-0.01, 0.01)	0.22 (0.03, 0.41)	0.33 (-0.39, 1.05)	0.11 (-0.65, 0.87)	1.24 (0.67, 2.32)	0.02 (0.01, 0.03)	0.03 (0.01, 0.05)	0 (-0.01, 0.03)	0.35 (0.05, 0.65)	0.49 (-0.41, 1.39)	0.14 (-0.8, 1.08)	1.28 (0.54, 2.98)	0.02 (0.01, 0.03)	0.03 (0.01, 0.06)	0 (-0.01, 0.04)	0.47 (0.12, 0.83)	0.65 (-0.55, 1.84)	0.17 (-1.05, 1.39)
	Transient ischemic attack (TIA)	3.89 (5.71, 2.66)	0.8 (0.63, 1.03)	3.13 (2.14, 4.59)	2.17 (1.18, 3.63)	1.61 (1.25, 2.06)	6.26 (4.28, 9.18)	4.35 (2.36, 7.26)	1.49 (0.99, 2.22)	0.72 (0.65, 0.8)	1.07 (0.72, 1.6)	0.31 (-0.04, 0.84)	3.77 (3.53, 4.01)	9.48 (7.89, 11.08)	5.71 (4.11, 7.32)	1.15 (0.82, 1.63)	0.71 (0.61, 0.82)	0.82 (0.58, 1.16)	0.09 (-0.14, 0.44)	8.04 (7.63, 8.45)	14.39 (12.66, 16.13)	6.35 (4.49, 8.21)	1.19 (0.76, 1.88)	0.77 (0.66, 0.91)	0.92 (0.59, 1.45)	0.13 (-0.2, 0.66)	12.68 (12.12, 13.24)	19.92 (17.56, 22.28)	7.24 (4.85, 9.64)	1.39 (0.79, 2.46)	0.57 (0.46, 0.72)	0.8 (0.45, 1.41)	0.2 (-0.14, 0.81)	16.11 (15.44, 16.78)	24.71 (21.79, 27.62)	8.59 (5.6, 11.59)
	Vision abnormalities	2.02 (2.6, 1.56)	0.08 (0.07, 0.08)	0.15 (0.12, 0.2)	0 (0, 0)	0.15 (0.14, 0.17)	0.3 (0.24, 0.39)	0 (0, 0)	1.09 (0.86, 1.38)	0.08 (0.08, 0.09)	0.09 (0.07, 0.12)	0 (0, 0)	0.4 (-0.3, 1.11)	0.58 (-2.36, 3.52)	0.18 (-2.94, 3.29)	1.25 (1.02, 1.53)	0.07 (0.07, 0.08)	0.09 (0.07, 0.11)	0 (0, 0)	0.84 (-0.17, 1.84)	1.12 (-2.93, 5.17)	0.28 (-4.01, 4.58)	1.13 (0.93, 1.38)	0.07 (0.06, 0.07)	0.08 (0.06, 0.09)	0 (0, 0)	1.24 (-0.01, 2.48)	1.57 (-3.35, 6.5)	0.34 (-4.7, 5.38)	0.97 (0.75, 1.28)	0.06 (0.05, 0.06)	0.06 (0.04, 0.07)	0 (0, 0)	1.58 (0.02, 3.14)	1.91 (-3.59, 7.4)	0.33 (-5.35, 6.01)
Pulmonary	Cough	3.02 (3.88, 2.34)	0.5 (0.46, 0.55)	1.51 (1.17, 1.95)	0.94 (0.6, 1.37)	1 (0.92, 1.09)	3.03 (2.35, 3.9)	1.88 (1.2, 2.75)	1.45 (1.14, 1.84)	0.28 (0.26, 0.31)	0.41 (0.32, 0.52)	0.11 (0.03, 0.23)	1.85 (1.08, 2.63)	4.26 (-1.78, 10.3)	2.41 (-3.82, 8.63)	1.23 (1.01, 1.49)	0.31 (0.29, 0.33)	0.38 (0.31, 0.46)	0.06 (0, 0.15)	3.72 (2.6, 4.83)	6.55 (-0.11, 13.2)	2.83 (-4.12, 9.78)	1.25 (1.06, 1.48)	0.36 (0.34, 0.38)	0.45 (0.38, 0.53)	0.08 (0.01, 0.16)	5.87 (4.49, 7.26)	9.24 (1.68, 16.81)	3.37 (-4.54, 11.28)	1.51 (1.21, 1.86)	0.32 (0.29, 0.34)	0.48 (0.38, 0.59)	0.14 (0.05, 0.25)	7.77 (6.01, 9.52)	12.09 (3.08, 21.11)	4.33 (-4.78, 13.44)
	Dyspnea	4.2 (4.8, 3.67)	1.03 (0.97, 1.09)	4.32 (3.77, 4.94)	3.1 (2.56, 3.72)	2.06 (1.93, 2.19)	8.63 (7.54, 9.87)	6.21 (5.11, 7.45)	2.12 (1.85, 2.44)	0.69 (0.65, 0.74)	1.47 (1.28, 1.69)	0.72 (0.53, 0.94)	4.13 (2.91, 5.36)	13.04 (3.3, 22.78)	8.91 (-0.94, 18.75)	1.69 (1.49, 1.93)	0.54 (0.51, 0.56)	0.91 (0.8, 1.04)	0.34 (0.23, 0.47)	7.36 (5.79, 8.93)	18.5 (7.88, 29.13)	11.14 (0.24, 22.05)	1.58 (1.37, 1.83)	0.43 (0.41, 0.46)	0.68 (0.59, 0.79)	0.23 (0.14, 0.34)	9.95 (8.16, 11.75)	22.61 (10.92, 34.29)	12.65 (0.61, 24.69)	1.59 (1.31, 1.92)	0.41 (0.38, 0.44)	0.65 (0.54, 0.78)	0.22 (0.1, 0.35)	12.41 (10.14, 14.68)	26.51 (13.42, 39.59)	14.1 (0.68, 27.52)
	Hypoxemia	9.47 (11.26, 7.97)	0.69 (0.6, 0.8)	6.56 (5.52, 7.79)	5.63 (4.59, 6.87)	1.38 (1.2, 1.6)	13.12 (11.04, 15.59)	11.27 (9.19, 13.74)	5.42 (4.21, 6.97)	0.35 (0.3, 0.41)	1.87 (1.46, 2.41)	1.45 (1.03, 1.99)	2.42 (1.86, 2.99)	18.74 (12.38, 25.1)	16.32 (10, 22.63)	2.62 (1.97, 3.48)	0.21 (0.18, 0.24)	0.54 (0.41, 0.72)	0.31 (0.18, 0.49)	3.67 (2.91, 4.42)	22 (15.37, 28.63)	18.33 (11.65, 25.01)	2.56 (1.93, 3.39)	0.17 (0.15, 0.2)	0.44 (0.33, 0.59)	0.25 (0.14, 0.39)	4.7 (3.88, 5.53)	24.65 (17.68, 31.63)	19.95 (12.84, 27.06)	1.79 (1.24, 2.57)	0.16 (0.12, 0.19)	0.28 (0.19, 0.4)	0.11 (0.03, 0.23)	5.64 (4.63, 6.64)	26.32 (19.12, 33.52)	20.69 (13.4, 27.98)
	Interstitial lung disease (ILD)	7.49 (9.8, 5.73)	0.06 (0.05, 0.07)	0.44 (0.33, 0.57)	0.36 (0.26, 0.5)	0.12 (0.09, 0.15)	0.88 (0.67, 1.15)	0.72 (0.52, 0.99)	2.77 (1.97, 3.88)	0.05 (0.04, 0.06)	0.14 (0.1, 0.19)	0.08 (0.04, 0.14)	0.27 (-0.13, 0.66)	1.29 (-1.12, 3.7)	1.02 (-1.42, 3.47)	2.28 (1.65, 3.14)	0.04 (0.03, 0.04)	0.08 (0.06, 0.12)	0.04 (0.02, 0.08)	0.49 (0.01, 0.97)	1.8 (-0.91, 4.51)	1.31 (-1.5, 4.12)	1.83 (1.26, 2.65)	0.03 (0.03, 0.04)	0.06 (0.04, 0.09)	0.03 (0.01, 0.05)	0.7 (0.12, 1.27)	2.18 (-0.84, 5.19)	1.48 (-1.7, 4.66)	1.63 (1.04, 2.56)	0.03 (0.02, 0.04)	0.05 (0.03, 0.08)	0.02 (0, 0.05)	0.89 (0.12, 1.67)	2.49 (-0.85, 5.84)	1.6 (-1.87, 5.08)
Models were weighted for age, race, sex, ADI, the number in the two years prior to enrollment of outpatient visits within 6 month increments, inpatient visits within 6 month increments, unique medication prescriptions within 6 month increments, and routine blood chemistry panels within 6 month increments, utilization of Medicare, prior history of receiving an influenza vaccination, smoking status…

## Sheet: Table S9
Supplementary Table 9: Risks, incidence, and DALYs of post-acute sequelae overall and by organ system in those with COVID-19 hospitalized during the acute phase compared to the non-infected control.
Outcome	30 - 90 days after infection							91 - 180 days after infection							181 - 360 days after infection							361 - 540 days after infection							541 - 720 days after infection								Summary measuremnts
	Relative Risk (95% CI)	DALYs in hospitalized COVID-19 per 1000 persons per 30 days (95% CI)	DALYs in the control per 1000 persons per 30 days (95% CI)	DALYs due to hospitalized COVID-19 per 1000 persons per 30 days (95% CI)	Cumulative DALYs in hospitalized COVID-19 per 1000 persons at 90 days (95% CI)	Cumulative DALYs in the control per 1000 persons at 90 days (95% CI)	Cumulative DALYs due to hospitalized COVID-19 per 1000 persons at 90 days (95% CI)	Relative Risk (95% CI)	DALYs in hospitalized COVID-19 per 1000 persons per 30 days (95% CI)	DALYs in the control per 1000 persons per 30 days (95% CI)	DALYs due to hospitalized COVID-19 per 1000 persons per 30 days (95% CI)	Cumulative DALYs in hospitalized COVID-19 per 1000 persons at 180 days (95% CI)	Cumulative DALYs in the control per 1000 persons at 180 days (95% CI)	Cumulative DALYs due to hospitalized COVID-19 per 1000 persons at 180 days (95% CI)	Relative Risk (95% CI)	DALYs in hospitalized COVID-19 per 1000 persons per 30 days (95% CI)	DALYs in the control per 1000 persons per 30 days (95% CI)	DALYs due to hospitalized COVID-19 per 1000 persons per 30 days (95% CI)	Cumulative DALYs in hospitalized COVID-19 per 1000 persons at 360 days (95% CI)	Cumulative DALYs in the control per 1000 persons at 360 days (95% CI)	Cumulative DALYs due to hospitalized COVID-19 per 1000 persons at 360 days (95% CI)	Relative Risk (95% CI)	DALYs in hospitalized COVID-19 per 1000 persons per 30 days (95% CI)	DALYs in the control per 1000 persons per 30 days (95% CI)	DALYs due to hospitalized COVID-19 per 1000 persons per 30 days (95% CI)	Cumulative DALYs in hospitalized COVID-19 per 1000 persons at 540 days (95% CI)	Cumulative DALYs in the control per 1000 persons at 540 days (95% CI)	Cumulative DALYs due to hospitalized COVID-19 per 1000 persons at 540 days (95% CI)	Relative Risk (95% CI)	DALYs in hospitalized COVID-19 per 1000 persons per 30 days (95% CI)	DALYs in the control per 1000 persons per 30 days (95% CI)	DALYs due to hospitalized COVID-19 per 1000 persons per 30 days (95% CI)	Cumulative DALYs in hospitalized COVID-19 per 1000 persons at 720 days (95% CI)	Cumulative DALYs in the control per 1000 persons at 720 days (95% CI)	Cumulative DALYs due to hospitalized COVID-19 per 1000 persons at 720 days (95% CI)	Cumulative incidence due to hospitalized COVID-19 per 1000 persons at 720 days (95% CI)	Absolute difference of the cumulative DALYs between first and second year (95% CI)	Precentage of the cumulative DALYs contributed from the first year (95% CI)	Precentage of the cumulative DALYs contributed from the second year (95% CI)
PASC	4.17 (3.96, 4.4)	203.3 (193.21, 214.07)	48.76 (48.42, 49.1)	154.52 (144.52, 165.34)	406.59 (386.42, 428.14)	97.51 (96.84, 98.2)	309.04 (289.05, 330.67)	2.09 (1.89, 2.3)	68.12 (61.92, 75.14)	32.67 (32.41, 32.93)	35.43 (29.26, 42.43)	610.93 (581.82, 645.37)	195.49 (194.47, 196.59)	415.34 (386.03, 449.98)	1.59 (1.49, 1.7)	40.34 (37.82, 43.08)	25.3 (25.11, 25.49)	15.06 (12.48, 17.79)	853.24 (819.84, 890.27)	347.38 (345.54, 349.02)	505.79 (472.7, 542.65)	1.62 (1.49, 1.74)	34.36 (31.75, 37.11)	21.27 (21.1, 21.45)	13.1 (10.48, 15.81)	1058.22 (1019.24, 1099.53)	474.99 (472.88, 477.13)	583.4 (544.13, 624.82)	1.48 (1.35, 1.64)	29.76 (27.12, 32.79)	20.08 (19.83, 20.33)	9.66 (6.98, 12.74)	1238.01 (1192.9, 1284.17)	595.47 (592.88, 598.11)	642.8 (596.93, 689.25)	316.4 (302.8, 328.2)	369.23 ( 330.41 , 408.39 )	78.72 ( 75.47 , 81.8 )	21.28 ( 18.2 , 24.53 )
Cardiovascular	10.18 (9.09, 11.43)	35.82 (32.1, 40.05)	3.52 (3.42, 3.63)	32.3 (28.56, 36.55)	71.63 (64.21, 80.11)	7.04 (6.83, 7.27)	64.6 (57.13, 73.11)	3.84 (3.15, 4.72)	13.98 (11.46, 17.16)	3.64 (3.55, 3.72)	10.35 (7.82, 13.54)	113.6 (102.28, 127.53)	17.95 (17.63, 18.32)	95.64 (84.28, 109.7)	1.95 (1.68, 2.24)	6.68 (5.8, 7.68)	3.43 (3.37, 3.5)	3.25 (2.38, 4.26)	153.85 (141.33, 168.29)	38.57 (37.98, 39.11)	115.15 (102.7, 129.8)	1.95 (1.7, 2.23)	6.34 (5.54, 7.23)	3.25 (3.19, 3.31)	3.09 (2.29, 3.98)	191.75 (177.66, 207.54)	58.04 (57.35, 58.75)	133.66 (119.54, 149.6)	1.52 (1.29, 1.83)	4.92 (4.17, 5.83)	3.23 (3.14, 3.32)	1.69 (0.94, 2.64)	221.51 (206.39, 238.18)	77.41 (76.54, 78.29)	144.03 (128.82, 161.05)	133.5 (101, 165.1)	86.37 ( 72.92 , 101.77 )	80.04 ( 75.46 , 84.16 )	19.96 ( 15.84 , 24.54 )
Mental Health	2.46 (2.27, 2.67)	62.99 (58.17, 68.42)	25.63 (25.48, 25.79)	37.38 (32.51, 42.79)	125.99 (116.33, 136.84)	51.26 (50.97, 51.57)	74.76 (65.02, 85.58)	1.35 (1.22, 1.5)	17.47 (15.76, 19.41)	12.97 (12.88, 13.06)	4.5 (2.8, 6.43)	178.43 (166.84, 192)	90.16 (89.74, 90.6)	88.23 (76.73, 101.67)	1.35 (1.2, 1.52)	11.09 (9.84, 12.5)	8.22 (8.15, 8.28)	2.87 (1.61, 4.28)	245.19 (231.33, 260.2)	139.49 (138.83, 140.08)	105.65 (91.9, 120.65)	1.32 (1.15, 1.51)	7.89 (6.85, 9.06)	5.98 (5.93, 6.04)	1.91 (0.88, 3.06)	292.06 (275.84, 309.53)	175.38 (174.65, 176.11)	116.76 (100.34, 134.12)	1.41 (1.19, 1.68)	7.37 (6.24, 8.77)	5.23 (5.15, 5.3)	2.14 (1, 3.55)	336.92 (318.18, 356.49)	206.74 (205.87, 207.58)	130.18 (111.17, 149.51)	227.2 (192.1, 274.2)	81.1 ( 64.51 , 96.87 )	81.16 ( 74.48 , 87.63 )	18.84 ( 12.37 , 25.52 )
Neurological	4.79 (4.04, 5.75)	28.9 (24.35, 34.36)	6.03 (5.82, 6.27)	22.84 (18.33, 28.36)	57.79 (48.69, 68.73)	12.07 (11.64, 12.54)	45.67 (36.66, 56.73)	2.23 (1.76, 2.84)	14.7 (11.59, 18.7)	6.59 (6.4, 6.78)	8.11 (5.02, 12.17)	102.03 (88.26, 119.5)	31.82 (31.12, 32.59)	70.22 (56.46, 87.84)	1.49 (1.26, 1.74)	9.69 (8.28, 11.33)	6.53 (6.39, 6.67)	3.17 (1.72, 4.84)	160.56 (144.37, 179.34)	71.04 (69.83, 72.19)	89.4 (73.21, 108.13)	1.53 (1.26, 1.85)	9.29 (7.67, 11.21)	6.08 (5.95, 6.2)	3.21 (1.59, 5.12)	215.8 (195.72, 238.41)	107.49 (106.02, 108.99)	108.52 (87.97, 130.83)	1.31 (1.03, 1.68)	7.96 (6.3, 10.15)	6.08 (5.89, 6.27)	1.88 (0.19, 4.1)	264.48 (240.08, 290.4)	143.97 (142.15, 145.82)	120.6 (96.41, 146.52)	145.3 (118.8, 168.3)	58.14 ( 35.3 , 81.16 )	74.33 ( 64.08 , 85.04 )	25.67 ( 14.96 , 35.92 )
Coagulation	13.05 (11.95, 14.27)	23.5 (21.59, 25.58)	1.8 (1.75, 1.85)	21.7 (19.8, 23.8)	47 (43.18, 51.15)	3.6 (3.51, 3.71)	43.4 (39.6, 47.6)	3.7 (3.14, 4.39)	6.94 (5.88, 8.2)	1.87 (1.83, 1.91)	5.06 (4.01, 6.34)	67.8 (62.71, 74.05)	9.21 (9.06, 9.38)	58.57 (53.53, 64.81)	2.38 (2.08, 2.71)	3.9 (3.43, 4.46)	1.64 (1.61, 1.67)	2.27 (1.79, 2.81)	91.25 (85.47, 97.74)	19.08 (18.82, 19.31)	72.19 (66.37, 78.69)	2.18 (1.89, 2.51)	3.29 (2.87, 3.78)	1.51 (1.48, 1.53)	1.78 (1.35, 2.27)	110.93 (104.5, 117.96)	28.13 (27.82, 28.43)	82.82 (76.28, 89.89)	1.86 (1.56, 2.24)	2.8 (2.34, 3.35)	1.5 (1.47, 1.54)	1.29 (0.84, 1.86)	127.9 (120.63, 135.77)	37.15 (36.78, 37.51)	90.76 (83.47, 98.67)	97.6 (69.4, 133.6)	53.65 ( 46.7 , 60.96 )	79.58 ( 75.61 , 83.35 )	20.42 ( 16.65 , 24.39 )
Kidney	12.21 (11.07, 13.5)	16.96 (15.43, 18.62)	1.39 (1.35, 1.43)	15.57 (14.05, 17.26)	33.92 (30.87, 37.25)	2.78 (2.7, 2.87)	31.14 (28.11, 34.52)	3.08 (2.48, 3.83)	4.45 (3.6, 5.52)	1.44 (1.41, 1.48)	3.01 (2.15, 4.09)	47.24 (43.23, 52.24)	7.1 (6.98, 7.25)	40.13 (36.18, 45.11)	2.28 (1.99, 2.61)	3.1 (2.71, 3.55)	1.36 (1.34, 1.39)	1.74 (1.35, 2.19)	65.91 (61.29, 71.2)	15.29 (15.07, 15.49)	50.63 (45.93, 55.88)	2.04 (1.77, 2.35)	2.46 (2.14, 2.82)	1.2 (1.18, 1.23)	1.26 (0.93, 1.61)	80.58 (75.48, 86.42)	22.52 (22.25, 22.78)	58.1 (52.87, 63.9)	2.03 (1.62, 2.57)	2.2 (1.76, 2.77)	1.09 (1.05, 1.12)	1.12 (0.68, 1.69)	94.03 (87.99, 100.65)	29.03 (28.72, 29.34)	64.98 (58.8, 71.72)	113.2 (84.3, 135.5)	36.35 ( 30.43 , 42.36 )	77.98 ( 73.08 , 82.63 )	22.02 ( 17.37 , 26.92 )
Pulmonary	16.54 (14.82, 18.49)	11.57 (10.4, 12.89)	0.7 (0.68, 0.72)	10.87 (9.7, 12.19)	23.13 (20.79, 25.79)	1.4 (1.36, 1.44)	21.74 (19.4, 24.38)	4.99 (4.31, 5.8)	3.6 (3.11, 4.16)	0.72 (0.7, 0.74)	2.88 (2.39, 3.45)	33.91 (31.17, 37.39)	3.56 (3.5, 3.62)	30.32 (27.61, 33.85)	2.43 (2.16, 2.74)	1.74 (1.55, 1.96)	0.72 (0.71, 0.73)	1.03 (0.83, 1.25)	44.41 (41.3, 47.88)	7.86 (7.76, 7.95)	36.54 (33.45, 40.01)	1.98 (1.76, 2.23)	1.5 (1.33, 1.68)	0.76 (0.75, 0.77)	0.74 (0.58, 0.93)	53.36 (50.03, 57.06)	12.41 (12.29, 12.53)	40.94 (37.61, 44.68)	1.94 (1.67, 2.26)	1.35 (1.17, 1.57)	0.7 (0.68, 0.71)	0.65 (0.47, 0.87)	61.53 (57.93, 65.36)	16.6 (16.45, 16.75)	44.91 (41.29, 48.76)	112.6 (84.5, 138.7)	28.16 ( 24.82 , 31.78 )	81.32 ( 77.97 , 84.33 )	18.68 ( 15.67 , 22.03 )
Fatigue	12.52 (11.11, 14.12)	6.56 (5.85, 7.36)	0.52 (0.51, 0.54)	6.03 (5.32, 6.84)	13.11 (11.69, 14.72)	1.05 (1.01, 1.09)	12.06 (10.65, 13.68)	2.67 (2.18, 3.29)	1.5 (1.23, 1.85)	0.56 (0.55, 0.58)	0.94 (0.66, 1.29)	17.62 (15.98, 19.73)	2.73 (2.68, 2.79)	14.86 (13.25, 17.01)	1.97 (1.73, 2.24)	1.13 (1, 1.29)	0.58 (0.57, 0.59)	0.56 (0.42, 0.71)	24.44 (22.52, 26.64)	6.19 (6.1, 6.28)	18.25 (16.29, 20.44)	1.79 (1.53, 2.1)	0.97 (0.83, 1.14)	0.54 (0.53, 0.55)	0.43 (0.29, 0.6)	30.27 (28.08, 32.66)	9.45 (9.34, 9.56)	20.81 (18.64, 23.2)	1.88 (1.55, 2.32)	1.04 (0.86, 1.27)	0.55 (0.54, 0.57)	0.49 (0.3, 0.72)	36.62 (34.05, 39.43)	12.78 (12.65, 12.91)	23.83 (21.23, 26.69)	91 (68.9, 124)	12.7 ( 10.3 , 15.08 )	76.61 ( 71.06 , 81.94 )	23.39 ( 18.06 , 28.94 )
Gastrointestinal	5.21 (4.58, 5.99)	4.13 (3.63, 4.72)	0.79 (0.77, 0.81)	3.34 (2.84, 3.92)	8.27 (7.25, 9.43)	1.58 (1.55, 1.63)	6.68 (5.68, 7.83)	2.24 (1.88, 2.68)	1.79 (1.5, 2.15)	0.8 (0.79, 0.82)	0.99 (0.7, 1.35)	13.65 (12.27, 15.37)	3.99 (3.93, 4.05)	9.66 (8.27, 11.41)	1.63 (1.44, 1.85)	1.25 (1.11, 1.42)	0.77 (0.76, 0.78)	0.49 (0.34, 0.65)	21.2 (19.53, 23.06)	8.59 (8.49, 8.68)	12.61 (10.95, 14.46)	1.79 (1.58, 2.03)	1.28 (1.13, 1.44)	0.71 (0.7, 0.72)	0.57 (0.42, 0.73)	28.82 (26.81, 30.94)	12.87 (12.75, 12.99)	15.96 (13.94, 18.09)	1.82 (1.55, 2.17)	1.27 (1.08, 1.5)	0.7 (0.68, 0.71)	0.57 (0.38, 0.81)	36.53 (34.1, 39.12)	17.04 (16.89, 17.19)	19.49 (17.02, 22.06)	215.8 (174.7, 253.7)	5.73 ( 3.4 , 8.02 )	64.66 ( 58.7 , 70.74 )	35.34 ( 29.26 , 41.3 )
Diabetes	7.4 (5.84, 9.51)	2.07 (1.63, 2.63)	0.28 (0.27, 0.29)	1.79 (1.35, 2.35)	4.13 (3.26, 5.26)	0.56 (0.54, 0.58)	3.57 (2.7, 4.7)	2.45 (1.87, 3.24)	0.66 (0.5, 0.87)	0.27 (0.26, 0.27)	0.39 (0.23, 0.6)	6.11 (5.07, 7.54)	1.36 (1.33, 1.39)	4.74 (3.71, 6.19)	1.83 (1.47, 2.26)	0.46 (0.38, 0.57)	0.25 (0.25, 0.26)	0.21 (0.12, 0.32)	8.91 (7.72, 10.37)	2.89 (2.84, 2.93)	6.03 (4.82, 7.49)	1.47 (1.12, 1.91)	0.32 (0.25, 0.42)	0.22 (0.21, 0.22)	0.1 (0.03, 0.2)	10.83 (9.51, 12.44)	4.2 (4.14, 4.25)	6.63 (5.3, 8.23)	1.53 (1.02, 2.34)	0.31 (0.21, 0.47)	0.2 (0.19, 0.21)	0.11 (0, 0.27)	12.75 (11.18, 14.59)	5.4 (5.34, 5.47)	7.36 (5.79, 9.18)	93.2 (63.5, 118.5)	4.74 ( 3.18 , 6.31 )	82.32 ( 70.92 , 92.99 )	17.68 ( 7.01 , 29.08 )
Musculoskeletal	1.92 (1.67, 2.22)	1.87 (1.63, 2.16)	0.98 (0.96, 0.99)	0.9 (0.65, 1.19)	3.74 (3.25, 4.33)	1.95 (1.92, 1.99)	1.79 (1.3, 2.38)	1.37 (1.2, 1.58)	1.36 (1.18, 1.56)	0.99 (0.97, 1)	0.37 (0.2, 0.57)	7.82 (7.07, 8.73)	4.91 (4.86, 4.96)	2.89 (2.15, 3.83)	1.25 (1.13, 1.37)	1.13 (1.03, 1.25)	0.91 (0.9, 0.92)	0.23 (0.12, 0.34)	14.63 (13.66, 15.67)	10.35 (10.28, 10.43)	4.27 (3.3, 5.3)	1.24 (1.11, 1.38)	0.99 (0.89, 1.11)	0.8 (0.79, 0.81)	0.19 (0.09, 0.3)	20.58 (19.37, 21.85)	15.17 (15.08, 15.26)	5.41 (4.18, 6.69)	1.18 (1.06, 1.3)	0.84 (0.77, 0.94)	0.72 (0.71, 0.73)	0.13 (0.05, 0.22)	25.65 (24.19, 27.23)	19.48 (19.37, 19.58)	6.19 (4.72, 7.72)	33.9 (17, 58.4)	2.58 ( 1.19 , 3.99 )	71.8 ( 59.44 , 85.95 )	28.2 ( 14.05 , 40.56 )
Models were weighted for age, race, sex, ADI, the number in the two years prior to enrollment of outpatient visits within 6 month increments, inpatient visits within 6 month increments, unique medication prescriptions within 6 month increments, and routine blood chemistry panels within 6 month increments, utilization of Medicare, prior history of receiving an influenza vaccination, smoking status…

[truncated: 7 more sheets: Table S10, Table S11, Table S12, Table S13, Table S14, Table S15, Table S16]
